# Supplementary material for: Who’s afraid of genetic tests?: An assessment of Singapore’s public attitudes and changes in attitudes after taking a genetic test
Source: BMC Med Ethics. 2022 Jan 26;23:5. doi: 10.1186/s12910-022-00744-5 (PMC8791081; doi:10.1186/s12910-022-00744-5)
Supplement: Supplementary file 1 — Additional file 1. Microsoft Excel file with raw public survey and student survey data. [file 12910_2022_744_MOESM1_ESM.xlsx]

## Sheet: Student survey_Pre-test
	Q1	Q2	Q3	Q4	Q5	Q6	Q7	Q8	Q9	Q10	Q11	Q12	Q13	Q14	Q15	Q16	Q17	Q18	Q19	Q20_1	20_2	Q20_3	Q20_4	Q20_5	Q21_1	Q21_2	Q21_3	Q21_4	Q21_5	Q21_6	Q21_7	Q21_8	Q21_9	Q21_10	Q21_11	Q21_12	Q22	Q23_1	Q23_2	Q23_3	Q23_4	Q24	Q25	Q26	Q27	Q28	Q29	Q30	Q31
	Gender	Reference number	Age	Race/Ethnicity	Annual Household income (SGD)	Total number of people in household	Religiosity	Religion	Self-Rated Health	Has been previously diagnosed with a genetic disorder	Major illness in 1st degree relative	Has previously donated blood for medical reasons	Has previously donated tissue samples, blood samples or genetic data to a biobank or genetic database research project? If not, would you consider doing so in the future?	By donating to a genetic database, I would feel that I was helping future generations	I feel that taking part in genetic databases could lead to better medical treatments	I feel that taking part in genetic databases could help my family	I feel that taking part in genetic databases could help me personally	I feel it is an important gift to society when a person takes part in medical research	I would consent to genetic data being taken from my blood/saliva sample (your identity would not be known) and being used in medical research	I am interested to acquire my genetic types related with the following information through genetic testing: Ancestral information	I am interested to acquire my genetic types related with the following information through genetic testing: Information regarding the traits I possess	I am interested to acquire my genetic types related with the following information through genetic testing: Disease risk	I am interested to acquire my genetic types related with the following information through genetic testing: Adverse drug reaction	I am interested to acquire my genetic types related with the following information through genetic testing: Carrier status (disease may not express, but the risk can be inherited by descendants)	I am interested in acquiring knowledge about my susceptibility to the following types of diseases through genetic testing: Alzheimer's disease	I am interested in acquiring knowledge about my susceptibility to the following types of diseases through genetic testing: Arthritis	I am interested in acquiring knowledge about my susceptibility to the following types of diseases through genetic testing: Asthma	I am interested in acquiring knowledge about my susceptibility to the following types of diseases through genetic testing: Bipolar disorder	I am interested in acquiring knowledge about my susceptibility to the following types of diseases through genetic testing: Cancer	I am interested in acquiring knowledge about my susceptibility to the following types of diseases through genetic testing:Diabetes	I am interested in acquiring knowledge about my susceptibility to the following types of diseases through genetic testing: Heart disease	I am interested in acquiring knowledge about my susceptibility to the following types of diseases through genetic testing: Kidney disease	I am interested in acquiring knowledge about my susceptibility to the following types of diseases through genetic testing: Macular degeneration	I am interested in acquiring knowledge about my susceptibility to the following types of diseases through genetic testing: Multiple sclerosis	I am interested in acquiring knowledge about my susceptibility to the following types of diseases through genetic testing: Obesity	I am interested in acquiring knowledge about my susceptibility to the following types of diseases through genetic testing: Parkinson's disease	I view getting a genetic test as potentially harmful	Who should benefit financially from large-scale genetics research using genetic data and samples? The people who provided the samples:	Who should benefit financially from large-scale genetics research using genetic data and samples? The community to which the people who provided the samples identify (e.g. all cancer patients, if the person who provided the sample had cancer) :	Who should benefit financially from large-scale genetics research using genetic data and samples? The researchers who have conducted the research project or their institution:	Who should benefit financially from large-scale genetics research using genetic data and samples? Everybody:	Health Information privacy is important for me	I would worry about my medical record being shared	I would worry about my genetic information being shared	If I had a genetic test done, I would not tell my family about the result	It is important for me to receive clear, specific information about how my confidentiality will be protected by any genetic database project I participate in	It is important that the identity and medical records of people who provide samples and data to a genetic database project are protected from access by third parties	COVID-19 affects different ethnicities to varying degrees.	COVID-19 is more infectious in certain ethnic groups
1	Female	Subject_01	18-29	Chinese	$30,000–$60,000	3	Not very religious	Christian	Good	No	I don’t know	Yes	I have not provided tissue samples or genetic data to a biobank or genetic database, but I might in the future.	Somewhat agree	Somewhat agree	Strongly agree	Strongly agree	Neutral	Strongly agree	Strongly agree	Strongly agree	Strongly agree	Strongly agree	Strongly agree	Strongly agree	Strongly agree	Strongly agree	Strongly agree	Strongly agree	Strongly agree	Strongly agree	Strongly agree	Strongly agree	Strongly agree	Strongly agree	Strongly agree	Strongly disagree	Neutral	Neutral	Somewhat agree	Somewhat agree	Neutral	Neutral	Neutral	Neutral	Neutral	Somewhat agree	False	False
2	Female	Subject_02	18-29	Chinese	$90,000–$150,000	More than 4	Somewhat religious	Buddhist	Very Good	Yes	I don’t know	No	I have provided tissue samples or genetic data to a biobank or genetic database.	Somewhat agree	Somewhat agree	Neutral	Somewhat agree	Somewhat agree	Somewhat agree	Strongly agree	Strongly agree	Strongly agree	Strongly agree	Strongly agree	Strongly agree	Strongly agree	Somewhat agree	Strongly agree	Strongly agree	Strongly agree	Strongly agree	Strongly agree	Strongly agree	Strongly agree	Somewhat agree	Strongly agree	Somewhat disagree	Somewhat agree	Somewhat agree	Somewhat agree	Somewhat agree	Somewhat agree	Somewhat agree	Somewhat agree	Somewhat agree	Strongly agree	Strongly agree	Don't know	Don't know
3	Female	Subject_03	18-29	Chinese	Less han $30,000	3	Somewhat religious	Christian	Very Good	No	No	No	I have not provided tissue samples or genetic data to a biobank or genetic database, but I might in the future.	Somewhat agree	Somewhat agree	Somewhat agree	Somewhat agree	Somewhat agree	Somewhat agree	Somewhat agree	Strongly agree	Strongly agree	Strongly agree	Somewhat agree	Strongly agree	Strongly agree	Strongly agree	Strongly agree	Strongly agree	Strongly agree	Strongly agree	Strongly agree	Strongly agree	Strongly agree	Strongly agree	Strongly agree	Somewhat disagree	Strongly agree	Somewhat agree	Somewhat disagree	Strongly disagree	Strongly agree	Strongly agree	Strongly agree	Somewhat disagree	Strongly agree	Strongly agree	False	False
4	Female	Subject_04	18-29	Chinese	$90,000–$150,000	More than 4	Not very religious	Buddhist	Very Good	No	Yes	No	I have not provided tissue samples or genetic data to a biobank or genetic database, but I might in the future.	Somewhat agree	Strongly agree	Somewhat agree	Strongly agree	Somewhat agree	Somewhat agree	Strongly agree	Strongly agree	Strongly agree	Strongly agree	Strongly agree	Strongly agree	Strongly agree	Somewhat agree	Strongly agree	Strongly agree	Strongly agree	Strongly agree	Strongly agree	Strongly agree	Strongly agree	Somewhat agree	Strongly agree	Somewhat disagree	Strongly agree	Strongly agree	Somewhat agree	Somewhat agree	Strongly agree	Strongly agree	Strongly agree	Strongly disagree	strongly agree	Strongly agree	False	False
5	Female	Subject_05	18-29	Chinese	$90,000–$150,000	More than 4	Somewhat religious	Christian	Good	No	No	No	I have not provided tissue samples or genetic data to a biobank or genetic database, but I might in the future.	Strongly agree	Strongly agree	Somewhat agree	Strongly agree	Somewhat agree	Strongly agree	Strongly agree	Strongly agree	Strongly agree	Strongly agree	Strongly agree	Strongly agree	Strongly agree	Strongly agree	Strongly agree	Strongly agree	Strongly agree	Strongly agree	Strongly agree	Strongly agree	Strongly agree	Strongly agree	Strongly agree	Neutral	Neutral	Neutral	Somewhat agree	Neutral	Strongly agree	Strongly agree	Strongly agree	Strongly disagree	Somewhat agree	Strongly agree	Don't know	Don't know
6	Female	Subject_06	18-29	Chinese	$60,000–$90,000	4	Not at all religious	None	Very Good	No	I don’t know	Yes	I have not provided tissue samples or genetic data to a biobank or genetic database, but I might in the future.	Strongly agree	Strongly agree	Strongly agree	Somewhat agree	Somewhat agree	Strongly agree	Strongly agree	Strongly agree	Strongly agree	Strongly agree	Strongly agree	Strongly agree	Strongly agree	Strongly agree	Strongly agree	Strongly agree	Strongly agree	Strongly agree	Strongly agree	Strongly agree	Strongly agree	Strongly agree	Strongly agree	Somewhat disagree	Somewhat agree	Strongly agree	Strongly agree	Somewhat agree	Somewhat agree	Somewhat agree	Somewhat agree	Strongly agree	Strongly agree	Strongly agree	Don't know	Don't know
7	Female	Subject_07	18-29	Chinese	$90,000–$150,000	More than 4	Very religious	Christian	Good	Yes	No	Tried but was not accepted	I have not provided tissue samples or genetic data to a biobank or genetic database, but I might in the future.	Somewhat agree	Somewhat agree	Somewhat agree	Somewhat agree	Somewhat disagree	Somewhat agree	Somewhat agree	Somewhat agree	Somewhat agree	Somewhat agree	Strongly agree	Somewhat agree	Somewhat agree	Somewhat agree	Somewhat agree	Somewhat agree	Somewhat agree	Somewhat agree	Somewhat agree	Somewhat agree	Somewhat agree	Somewhat agree	Somewhat agree	Somewhat disagree	Somewhat agree	Somewhat agree	Somewhat disagree	Somewhat agree	Somewhat agree	Strongly agree	Strongly agree	Strongly agree	strongly agree	Strongly agree	True	False
8	Female	Subject_08	18-29	Chinese	$60,000–$90,000	More than 4	Somewhat religious	Buddhist	Very Good	No	Yes	No	I have not provided tissue samples or genetic data to a biobank or genetic database, and I will not in the future.	Neutral	Somewhat agree	Somewhat agree	Neutral	Somewhat agree	Neutral	Somewhat agree	Strongly agree	Strongly agree	Somewhat agree	Strongly agree	Strongly agree	Somewhat agree	Somewhat agree	Somewhat agree	Strongly agree	Strongly agree	Strongly agree	Strongly agree	Strongly agree	Strongly agree	Somewhat agree	Strongly agree	Neutral	Somewhat agree	Strongly agree	Neutral	somewhat disagree	Strongly agree	Strongly agree	Somewhat agree	Somewhat disagree	strongly agree	Strongly agree	Don't know	Don't know
9	Female	Subject_09	18-29	Chinese	Less han $30,000	4	Somewhat religious	Buddhist	Fair	No	I don’t know	No	I have not provided tissue samples or genetic data to a biobank or genetic database, but I might in the future.	Somewhat agree	Somewhat agree	Somewhat agree	Somewhat agree	Somewhat agree	Somewhat agree	Strongly agree	Strongly agree	Strongly agree	Strongly agree	Strongly agree	Strongly agree	Strongly agree	Strongly agree	Strongly agree	Strongly agree	Strongly agree	Strongly agree	Strongly agree	Strongly agree	Strongly agree	Strongly agree	Strongly agree	Neutral	Neutral	Neutral	Neutral	Somewhat agree	Strongly agree	Somewhat agree	Somewhat agree	Neutral	strongly agree	Strongly agree	Don't know	Don't know
10	Male	Subject_10	18-29	Chinese	$90,000–$150,000	4	Somewhat religious	Christian	Good	No	I don’t know	No	I have not provided tissue samples or genetic data to a biobank or genetic database, but I might in the future.	Neutral	Somewhat agree	Neutral	Neutral	Somewhat agree	Neutral	Somewhat agree	Somewhat agree	Strongly agree	Somewhat agree	Somewhat agree	Somewhat agree	Somewhat agree	Somewhat agree	Somewhat agree	Strongly agree	Somewhat agree	Somewhat agree	+1 Somewhat agree	Somewhat agree	Somewhat agree	0 Neutral	Somewhat agree	Strongly disagree	Somewhat agree	Strongly agree	Strongly agree	Somewhat agree	Somewhat agree	Somewhat agree	Somewhat agree	Somewhat disagree	Somewhat agree	Strongly agree	True	Don't know
11	Female	Subject_11	18-29	Chinese	$30,000–$60,000	4	Not very religious	Buddhist	Good	No	No	No	I have not provided tissue samples or genetic data to a biobank or genetic database, but I might in the future.	Strongly agree	Strongly agree	Strongly agree	Strongly agree	Strongly agree	Strongly agree	Strongly agree	Strongly agree	Strongly agree	Strongly agree	Strongly agree	Strongly agree	Strongly agree	Strongly agree	Strongly agree	Strongly agree	Strongly agree	Strongly agree	Strongly agree	Strongly agree	Strongly agree	Strongly agree	Strongly agree	Somewhat agree	Somewhat agree	Somewhat agree	Somewhat agree	Neutral	Strongly agree	Strongly agree	Strongly agree	Somewhat agree	strongly agree	Strongly agree	Don't know	Don't know
12	Female	Subject_12	18-29	Chinese	$90,000–$150,000	4	Not at all religious	None	Very Good	No	Yes	No	I have not provided tissue samples or genetic data to a biobank or genetic database, but I might in the future.	Neutral	Somewhat agree	Somewhat agree	Somewhat agree	Neutral	Somewhat agree	Somewhat agree	Somewhat agree	Somewhat agree	Somewhat agree	Somewhat agree	Somewhat agree	Somewhat agree	Somewhat agree	Somewhat agree	Somewhat agree	Somewhat agree	Somewhat agree	Somewhat agree	Somewhat agree	Somewhat agree	Somewhat agree	Somewhat agree	Somewhat agree	Somewhat disagree	Somewhat agree	Neutral	Neutral	Somewhat agree	Somewhat agree	Somewhat agree	Somewhat disagree	Somewhat agree	Somewhat agree	Don't know	Don't know
13	Female	Subject_13	18-29	Chinese	$30,000–$60,000	More than 4	Not at all religious	None	Very Good	No	Yes	No	I have not provided tissue samples or genetic data to a biobank or genetic database, but I might in the future.	Somewhat agree	Somewhat agree	Neutral	Neutral	Neutral	Somewhat agree	Somewhat agree	Somewhat agree	Somewhat agree	Somewhat agree	Somewhat agree	Somewhat agree	Somewhat agree	Somewhat disagree	Somewhat disagree	Somewhat agree	Somewhat agree	Somewhat agree	Somewhat agree	Somewhat agree	Somewhat agree	Somewhat agree	Somewhat agree	Neutral	Neutral	Somewhat agree	Somewhat agree	Somewhat agree	Somewhat agree	Somewhat agree	Somewhat agree	Somewhat disagree	Somewhat agree	Somewhat agree	True	True
14	Female	Subject_14	18-29	Other	$30,000–$60,000	3	Somewhat religious	Buddhist	Very Good	No	No	No	I have not provided tissue samples or genetic data to a biobank or genetic database, but I might in the future.	Strongly agree	Strongly agree	Somewhat agree	Somewhat agree	Strongly agree	Strongly agree	Strongly agree	Strongly agree	Strongly agree	Strongly agree	Strongly agree	Strongly agree	Strongly agree	Strongly agree	Strongly agree	Strongly agree	Strongly agree	Strongly agree	Strongly agree	Strongly agree	Strongly agree	Strongly agree	Strongly agree	Somewhat disagree	Neutral	Neutral	Neutral	Neutral	Somewhat agree	Neutral	Somewhat disagree	Somewhat disagree	Somewhat agree	Somewhat agree	True	True
15	Female	Subject_15	18-29	Chinese	$60,000–$90,000	More than 4	Somewhat religious	Buddhist	Very Good	No	No	No	I have not provided tissue samples or genetic data to a biobank or genetic database, but I might in the future.	Strongly agree	Strongly agree	Strongly agree	Strongly agree	Strongly agree	Somewhat agree	Somewhat agree	Strongly agree	Strongly agree	Strongly agree	Strongly agree	Strongly agree	Strongly agree	Somewhat agree	Somewhat agree	Strongly agree	Strongly agree	Strongly agree	Strongly agree	Strongly agree	Strongly agree	Somewhat agree	Somewhat agree	Somewhat agree	Somewhat agree	Somewhat agree	Somewhat agree	Somewhat agree	Strongly agree	Strongly agree	Strongly agree	Neutral	strongly agree	Strongly agree	Don't know	Don't know
16	Male	Subject_16	18-29	Chinese	Less han $30,000	3	Somewhat religious	Christian	Very Good	No	Yes	No	I have not provided tissue samples or genetic data to a biobank or genetic database, but I might in the future.	Somewhat agree	Strongly agree	Strongly agree	Strongly agree	Somewhat agree	Somewhat agree	Strongly agree	Somewhat agree	Somewhat agree	Strongly agree	Strongly agree	Strongly agree	Strongly agree	Strongly agree	Strongly agree	Strongly agree	Strongly agree	Strongly agree	Strongly agree	Strongly agree	Strongly agree	Strongly agree	Strongly agree	Somewhat disagree	Somewhat agree		Strongly agree	Strongly agree	Somewhat agree	Strongly agree	Strongly agree	Strongly agree	strongly agree	Strongly agree	True	True
17	Male	Subject_17	18-29	Chinese	$60,000–$90,000	4	Not at all religious	None	Fair	No	No	No	I have not provided tissue samples or genetic data to a biobank or genetic database, but I might in the future.	Somewhat agree	Somewhat agree	Somewhat agree	Strongly agree	Strongly agree	Strongly agree	Strongly agree	Strongly agree	Strongly agree	Strongly agree	Strongly agree	Strongly agree	Strongly agree	Strongly agree	Strongly agree	Strongly agree	Strongly agree	Strongly agree	Strongly agree	Strongly agree	Strongly agree	Strongly agree	Strongly agree	Somewhat agree	Strongly agree	Strongly agree	Strongly agree	Strongly agree	Strongly agree	Strongly agree	Strongly agree	Somewhat disagree	Strongly agree	Strongly agree	Don't know	Don't know
18	Male	Subject_18	18-29	Chinese	Less than $30,000	4	Not very religious	Buddhist	Good	No	I don’t know	No	I have not provided tissue samples or genetic data to a biobank or genetic database, but I might in the future.	Strongly agree	Strongly agree	Strongly agree	Strongly agree	Strongly agree	Strongly agree	Strongly agree	Strongly agree	Strongly agree	Strongly agree	Strongly agree	Strongly agree	Strongly agree	Strongly agree	Strongly agree	Strongly agree	Strongly agree	Strongly agree	Strongly agree	Strongly agree	Strongly agree	Strongly agree	Strongly agree	Strongly disagree	Somewhat agree	Somewhat agree	Somewhat agree	Somewhat agree	Strongly agree	Strongly agree	Strongly agree	Somewhat disagree	Strongly agree	Strongly agree	True	Don't know
19	Male	Subject_19	18-29	Eurasian	$60,000–$90,000	More than 4	Somewhat religious	Christian	Poor	No	Yes	No	I have not provided tissue samples or genetic data to a biobank or genetic database, but I might in the future.	Strongly agree	Strongly agree	Somewhat agree	Strongly agree	Somewhat agree	Strongly agree	Strongly agree	Strongly agree	Strongly agree	Strongly agree	Strongly agree	Strongly agree	Strongly agree	Neutral	Strongly agree	Strongly agree	Strongly agree	Strongly agree	Strongly agree	Strongly agree	Strongly agree	Neutral	Strongly agree	Strongly disagree	Somewhat agree	Somewhat agree	Somewhat agree	Strongly agree	Somewhat agree	Neutral	Neutral	Strongly disagree	Strongly agree	Strongly agree	Don't know	Don't know
20	Female	Subject_20	18-29	Indian	More than $150,000	4	Not at all religious	Hindu	Good	No	No	Yes	I have not provided tissue samples or genetic data to a biobank or genetic database, but I might in the future.	Somewhat agree	Somewhat agree	Somewhat disagree	Strongly agree	Strongly agree	Strongly agree	Strongly agree	Strongly agree	Strongly agree	Strongly agree	Strongly agree	Strongly agree	Strongly agree	Strongly agree	Strongly agree	Strongly agree	Strongly agree	Strongly agree	Strongly agree	Strongly agree	Strongly agree	Strongly agree	Strongly agree	Somewhat disagree	Strongly agree	Somewhat disagree	Strongly agree	Strongly disagree	Somewhat agree	Somewhat agree	Somewhat agree	Somewhat disagree	Somewhat agree	Somewhat agree	Don't know	Don't know
21	Male	Subject_21	18-29	Mixed Race	$90,000–$150,000	More than 4	Not at all religious	None	Very Good	No	I don’t know	Yes	I have provided tissue samples or genetic data to a biobank or genetic database.	Strongly agree	Strongly agree	Neutral	Strongly agree	Strongly agree	Strongly agree	Strongly agree	Strongly agree	Strongly agree	Strongly agree	Strongly agree	Strongly agree	Strongly agree	Neutral	Somewhat agree	Strongly agree	Strongly agree	Strongly agree	Strongly agree	Strongly agree	Strongly agree	Strongly agree	Strongly agree	Strongly disagree	Somewhat agree	Somewhat agree	Somewhat agree	Strongly agree	Somewhat agree	Neutral	Neutral	Neutral	Somewhat agree	Neutral	True	True
22	Female	Subject_22	18-29	Chinese	$90,000–$150,000	More than 4	Not at all religious	None	Very Good	No	No	No	I have not provided tissue samples or genetic data to a biobank or genetic database, but I might in the future.	Somewhat agree	Somewhat agree	Strongly agree	Neutral	Neutral	Neutral	Strongly agree	Strongly agree	Strongly agree	Strongly agree	Strongly agree	Strongly agree	Neutral	Neutral	Neutral	Strongly agree	Strongly agree	Strongly agree	Strongly agree	Somewhat agree	Somewhat agree	Strongly agree	Somewhat agree	Somewhat disagree	Strongly agree	Strongly agree	Strongly agree	Strongly agree	Strongly agree	Strongly agree	Strongly agree	Strongly disagree	Strongly agree	Strongly agree	Don't know	Don't know
23	Male	Subject_23	18-29	Chinese	$30,000–$60,000	More than 4	Not very religious	Buddhist	Good	Yes	No	No	I have not provided tissue samples or genetic data to a biobank or genetic database, but I might in the future.	Somewhat agree	Somewhat agree	Neutral	Somewhat agree	Somewhat agree	Somewhat agree	Strongly agree	Somewhat agree	Strongly agree	Strongly agree	Strongly agree	Somewhat agree	Neutral	Neutral	Neutral	Strongly agree	Somewhat agree	Somewhat agree	Somewhat agree	Strongly agree	Somewhat agree	Somewhat agree	Somewhat agree	Somewhat disagree	Somewhat agree	Somewhat agree	Somewhat agree	Somewhat agree	Somewhat agree	Somewhat agree	Neutral	Neutral	Somewhat agree	Somewhat agree	True	Don't know
24	Male	Subject_24	18-29	Chinese	Less than $30,000	4	Not very religious	Buddhist	Very Good	No	No	Yes	I have provided tissue samples or genetic data to a biobank or genetic database.	Strongly agree	Strongly agree	Strongly agree	Strongly agree	Strongly agree	Strongly agree	Strongly agree	Somewhat agree	Strongly agree	Strongly agree	Strongly agree	Strongly agree	Strongly agree	Strongly agree	Strongly agree	Strongly agree	Strongly agree	Strongly agree	Strongly agree	Strongly agree	Strongly agree	Strongly agree	Strongly agree	Somewhat disagree	Somewhat agree	Somewhat agree	Somewhat agree	Neutral	Strongly agree	Strongly agree	Strongly agree	Somewhat disagree	Strongly agree	Strongly agree	False	False
25	Male	Subject_25	18-29	Chinese	$60,000–$90,000	More than 4	Somewhat religious	Christian	Good	No	I don’t know	No	I have not provided tissue samples or genetic data to a biobank or genetic database, but I might in the future.	Somewhat agree	Somewhat agree	Neutral	Somewhat agree	Somewhat agree	Somewhat agree	Neutral	Neutral	Somewhat agree	Neutral	Somewhat agree	Somewhat agree	Neutral	Somewhat agree	Neutral	Somewhat agree	Somewhat agree	Somewhat agree	Somewhat agree	Somewhat agree	Somewhat agree	Somewhat agree	Somewhat agree	Somewhat disagree	Neutral	Somewhat agree	Neutral	Strongly agree	Strongly agree	Strongly agree	Strongly agree	Neutral	Strongly agree	Strongly agree	Don't know	Don't know
[truncated: 17 more columns]

## Sheet: Student survey_Post-test
	Q1	Q2	Q3	Q4	Q5	Q6	Q7	Q8	Q9_1	Q9_2	Q9_3	Q9_4	Q10	Q11	Q12	Q13	Q14	Q15	Q16	Q17	Q18	Q19	Q20	Q21	Q22	Q23	Q24	Q25	Q26	Q27	Q28	Q29	Q30	Q31	Q32	Q33	Q34	Q35	Q36	Q37	Q38	Q39	40	Q41	Q42	Q43	Q44	Q45
	Reference number	By donating to a genetic database, I would feel that I was helping future generations	I feel that taking part in genetic databases could lead to better medical treatments	I feel that taking part in genetic databases could help my family	.I feel that taking part in genetic databases could help me personally	I feel it is an important gift to society when a person takes part in medical research	I would consent to genetic data being taken from my blood/saliva sample (your identity would not be known) and being used in medical research	I view getting a genetic test as potentially harmful	Who should benefit financially from large-scale genetics research using genetic data and samples? The people who provided the samples:	Who should benefit financially from large-scale genetics research using genetic data and samples? The community to which the people who provided the samples identify (e.g. all cancer patients, if the person who provided the sample had cancer)	Who should benefit financially from large-scale genetics research using genetic data and samples? The researchers who have conducted the research project or their institution:	Who should benefit financially from large-scale genetics research using genetic data and samples? Everybody	Health Information privacy is important for me	I would worry about my medical record being shared	I would worry about my genetic information being shared	If I had a genetic test done, I would not tell my family about the result	It is important for me to receive clear, specific information about how my confidentiality will be protected by any genetic database project I participate in	It is important that the identity and medical records of people who provide samples and data to a genetic database project are protected from access by third parties	COVID-19 affects different ethnicities to varying degrees	COVID-19 is more infectious in certain ethnic groups	If new science shows large ethnic differences in COVID-19 susceptibility, this information should be kept secret.	I trust my Healthcare System:	If I take a genetic test, I would worry that some research would be done that I did not consent to	If I take a genetic test, I would want to know if my health information might be used by insurance companies	I take a genetic test, I would want to know the types of research my health information would be used for	I would want to know if my health information might be used by pharmaceutical companies that make money	I am concerned about possible consequences the genetic testing results may have on insurance policies for health, travel or life	I like the idea of purchasing genetic testing services over the Internet	I would only want to know about diseases that can be treated	I would prefer not to know if I am at high risk of a serious disease	The idea of genetic testing frightens me	I would want to receive a detailed report that explains the results from my genetic testing	I would prefer to consult a doctor, nurse, or counsellor before undertaking a genetic test	Did you talk to family members about your genetic testing?	You have a responsibility to protect your family members from stigma associated with disease risk	As long as a disease cannot be treated, I do not want a genetic test	It is mostly up to me whether or not I get a test	I am confident in the quality & accuracy of my genetic test results	My genetic test results are what I expected	I would recommend genetic testing to others:	I learned something to improve my health that I didn’t know before	What I learned can help reduce my chances of getting sick	After getting my results, I do not wish to share them with others:	If I had the choice again I would not take the same genetic test	It would be preferable for enterprises requiring biological samples to require a legal document showing evidence that the participant has undertaken prior counselling with a trained professional, before accepting his/her donations	It is important for me to receive clear, specific information about the objectives of any genetic database project I participate in	It is important for me to receive clear, specific information about the governance structure of any genetic database project I participate in (i.e. who will be responsible for managing my information and what safeguards are in place to protect the research participants)	It is important for me to receive clear, specific information about who will have access to my data and could profit economically from any genetic database project I participate in
1	Subject_01	Somewhat agree	Strongly agree	Strongly agree	Strongly agree	Strongly agree	Somewhat agree	Somewhat disagree	Neutral	Neutral	Neutral	Neutral	Strongly agree	Strongly agree	Strongly agree	Neutral	Strongly agree	Strongly agree	Don't know	Don't Know	Somewhat agree	Strongly agree	Strongly agree	Strongly agree	Strongly agree	Strongly agree	Strongly agree	Neutral	Strongly agree	Neutral	Somewhat disagree	Strongly agree	Neutral	Yes	Strongly agree	Neutral	Strongly agree	Strongly agree	Strongly agree	Strongly agree	Strongly agree	Strongly agree	Neutral	Strongly disagree	Strongly agree	Strongly agree	Strongly agree	Strongly agree
2	Subject_02	Somewhat agree	Strongly agree	Strongly agree	Somewhat agree	Somewhat agree	Somewhat agree	Strongly disagree	Strongly agree	Neutral	Somewhat agree	Neutral	Somewhat agree	Strongly agree	Strongly agree	Neutral	Somewhat agree	Somewhat agree	False	False	Neutral	Strongly agree	Strongly agree	Strongly agree	Strongly agree	Strongly agree	Strongly agree	Strongly agree	Strongly agree	Somewhat disagree	Somewhat disagree	Strongly agree	Neutral	Yes	Somewhat agree	Neutral	Strongly agree	Somewhat agree	Neutral	Somewhat agree	Somewhat agree	Somewhat agree	Neutral	Neutral	Neutral	Neutral	Neutral	Neutral
3	Subject_03	Somewhat agree	Strongly agree	Somewhat agree	Somewhat agree	Somewhat agree	Somewhat agree	Strongly disagree	Strongly agree	Strongly agree	Strongly agree	Somewhat agree	Somewhat agree	Somewhat agree	Somewhat agree	Somewhat agree	Somewhat agree	Somewhat agree	False	False	Somewhat disagree	Somewhat agree	Somewhat agree	Somewhat agree	Somewhat agree	Somewhat agree	Somewhat agree	Somewhat agree	Somewhat disagree	Somewhat disagree	Somewhat disagree	Strongly agree	Neutral	No	Neutral	Somewhat disagree	Strongly agree	Somewhat agree	Neutral	Somewhat agree	Somewhat agree	Somewhat agree	Somewhat disagree	Strongly disagree	Neutral	Somewhat agree	Somewhat agree	Somewhat agree
4	Subject_04	Somewhat agree	Somewhat agree	Strongly agree	Strongly agree	Somewhat agree	Somewhat agree	Strongly disagree	Strongly agree	Strongly agree	Strongly agree	Somewhat disagree	Strongly agree	Strongly agree	Strongly agree	Somewhat disagree	Strongly agree	Strongly agree	True	True	Somewhat agree	Somewhat agree	Somewhat agree	Strongly agree	Strongly agree	Strongly agree	Strongly agree	Somewhat disagree	Strongly disagree	Strongly disagree	Somewhat disagree	Strongly agree	Somewhat disagree	Yes	Strongly agree	Strongly disagree	Strongly agree	Neutral	Neutral	Somewhat agree	Strongly agree	Somewhat agree	Strongly agree	Strongly disagree	Somewhat disagree	Strongly agree	Strongly agree	Strongly agree
5	Subject_05	Strongly agree	Strongly agree	Neutral	Somewhat agree	Somewhat agree	Strongly agree	Neutral	Strongly disagree	Strongly disagree	Somewhat agree	Neutral	Strongly agree	Somewhat agree	Somewhat agree	Strongly disagree	Strongly agree	Strongly agree	Don't know	Don't Know	Somewhat disagree	Strongly agree	Somewhat agree	Strongly agree	Strongly agree	Strongly agree	Strongly agree	Somewhat agree	Strongly disagree	Strongly disagree	Somewhat disagree	Strongly agree	Neutral	Yes	Somewhat agree	Strongly disagree	Strongly agree	Somewhat agree	Neutral	Somewhat agree	Strongly agree	Strongly agree	Somewhat disagree	Somewhat agree	Somewhat agree	Strongly agree	Strongly agree	Strongly agree
6	Subject_06	Strongly agree	Strongly agree	Strongly agree	Strongly agree	Strongly agree	Strongly agree	Somewhat disagree	Strongly agree	Strongly agree	Strongly agree	Strongly agree	Strongly agree	Strongly agree	Strongly agree	Somewhat disagree	Strongly agree	Strongly agree	Don't know	Don't Know	Somewhat disagree	Strongly agree	Neutral	Strongly agree	Strongly agree	Strongly agree	Strongly agree	Neutral	Somewhat agree	Somewhat disagree	Somewhat disagree	Strongly agree	Neutral	Yes	Strongly agree	Somewhat disagree	Strongly agree	Strongly agree	Somewhat agree	Strongly agree	Strongly agree	Strongly agree	Neutral	Somewhat disagree	Strongly agree	Strongly agree	Strongly agree	Strongly agree
7	Subject_07	Neutral	Neutral	Strongly agree	Somewhat agree	Somewhat agree	Neutral	Neutral	Somewhat agree	Somewhat agree	Somewhat agree	Neutral	Somewhat agree	Strongly agree	Somewhat agree	Strongly disagree	Somewhat agree	Somewhat agree	True	False	Strongly disagree	Somewhat agree	Strongly agree	Strongly agree	Strongly agree	Strongly agree	Strongly agree	Somewhat agree	Somewhat agree	Neutral	Neutral	Strongly agree	Somewhat agree	Yes	Somewhat agree	Neutral	Strongly agree	Neutral	Somewhat agree	Neutral	Somewhat agree	Neutral	Somewhat disagree	Somewhat agree	Strongly agree	Strongly agree	Strongly agree	Strongly agree
8	Subject_08	Somewhat agree	Somewhat agree	Somewhat agree	Somewhat agree	Strongly agree	Somewhat agree	Neutral	Somewhat agree	Neutral	Somewhat agree	Neutral	Neutral	Strongly agree	Somewhat agree	Somewhat disagree	Strongly agree	Strongly agree	True	True	Strongly disagree	Somewhat agree	Somewhat agree	Strongly agree	Somewhat agree	Somewhat agree	Strongly agree	Strongly agree	Strongly disagree	Strongly disagree	Somewhat disagree	Strongly agree	Neutral	Yes	Somewhat agree	Somewhat disagree	Strongly agree	Somewhat agree	Neutral	Somewhat agree	Somewhat agree	Somewhat agree	Neutral	Somewhat disagree	Neutral	Somewhat agree	Somewhat agree	Strongly agree
9	Subject_09	Somewhat agree	Somewhat agree	Somewhat agree	Neutral	Neutral	Neutral	Neutral	Strongly agree	Strongly agree	Strongly agree	Strongly agree	Strongly agree	Strongly agree	Strongly agree	Neutral	Neutral	Neutral	Don't know	True	Neutral	Neutral	Neutral	Neutral	Neutral	Neutral	Neutral	Neutral	Strongly agree	Neutral	Neutral	Strongly agree	Neutral	Yes	Neutral	Neutral	Neutral	Somewhat agree	Neutral	Neutral	Somewhat agree	Neutral	Neutral	Neutral	Neutral	Somewhat agree	Somewhat agree	Somewhat agree
10	Subject_10	Neutral	Neutral	Somewhat agree	Somewhat agree	Neutral	Neutral	Somewhat disagree	Somewhat agree	Somewhat agree	Strongly agree	Somewhat agree	Somewhat agree	Somewhat agree	Somewhat agree	Somewhat disagree	Somewhat agree	Somewhat agree	Don't know	Don't Know	Somewhat disagree	Neutral	Somewhat agree	Somewhat agree	Somewhat agree	Somewhat agree	Somewhat agree	Neutral	Somewhat disagree	Somewhat disagree	Somewhat disagree	Neutral	Neutral	Yes	Neutral	Neutral	Somewhat agree	Neutral	Neutral	Somewhat agree	Somewhat agree	Neutral	Somewhat disagree	Somewhat disagree	Neutral	Neutral	Neutral	Neutral
11	Subject_11	Strongly agree	Strongly agree	Strongly agree	Strongly agree	Strongly agree	Somewhat agree	Somewhat disagree	Neutral	Neutral	Neutral	Neutral	Strongly agree	Strongly agree	Strongly agree	Neutral	Strongly agree	Strongly agree	Don't know	Don't Know	Somewhat agree	Strongly agree	Neutral	Strongly agree	Strongly agree	Strongly agree	Strongly agree	Somewhat disagree	Neutral	Somewhat disagree	Somewhat disagree	Strongly agree	Somewhat agree	Yes	Strongly agree	Neutral	Strongly agree	Neutral	Neutral	Somewhat agree	Neutral	Somewhat agree	Somewhat agree	Neutral	Strongly agree	Strongly agree	Strongly agree	Strongly agree
12	Subject_12	Somewhat agree	Somewhat agree	Somewhat agree	Somewhat agree	Somewhat agree	Somewhat agree	Somewhat agree	Neutral	Neutral	Neutral	Somewhat agree	Somewhat agree	Somewhat agree	Somewhat agree	Somewhat disagree	Somewhat agree	Somewhat agree	True	True	Somewhat disagree	Somewhat agree	Somewhat agree	Somewhat agree	Somewhat agree	Somewhat agree	Somewhat agree	Neutral	Somewhat disagree	Somewhat disagree	Somewhat disagree	Somewhat agree	Somewhat agree	Yes	Somewhat agree	Somewhat disagree	Somewhat agree	Somewhat agree	Neutral	Neutral	Somewhat agree	Neutral	Neutral	Somewhat disagree	Somewhat agree	Somewhat agree	Somewhat agree	Somewhat agree
13	Subject_13	Somewhat agree	Somewhat agree	Somewhat disagree	Somewhat disagree	Neutral	Somewhat agree	Neutral	Somewhat agree	Somewhat agree	Somewhat agree	Somewhat agree	Somewhat agree	Neutral	Somewhat agree	Somewhat disagree	Strongly agree	Strongly agree	True	True	Somewhat agree	Somewhat agree	Neutral	Neutral	Strongly agree	Strongly agree	Strongly agree	Strongly disagree	Somewhat agree	Somewhat agree	Somewhat disagree	Somewhat agree	Somewhat disagree	Yes	Somewhat agree	Strongly agree	Strongly agree	Neutral	Somewhat disagree	Neutral	Somewhat agree	Neutral	Neutral	Neutral	Neutral	Somewhat agree	Somewhat agree	Somewhat agree
14	Subject_14	Somewhat agree	Somewhat agree	Neutral	Somewhat agree	Somewhat agree	Somewhat agree	Strongly disagree	Somewhat agree	Somewhat agree	Somewhat agree	Neutral	Somewhat disagree	Neutral	Somewhat disagree	Strongly disagree	Somewhat agree	Somewhat agree	True	True	Strongly disagree	Strongly agree	Somewhat disagree	Somewhat agree	Neutral	Neutral	Somewhat agree	Somewhat agree	Somewhat disagree	Strongly disagree	Somewhat disagree	Strongly agree	Somewhat disagree	Yes	Somewhat agree	Strongly disagree	Strongly agree	Somewhat agree	Somewhat agree	Strongly agree	Strongly agree	Strongly agree	Strongly disagree	Strongly disagree	Somewhat agree	Somewhat agree	Somewhat agree	Somewhat agree
15	Subject_15	Strongly agree	Strongly agree	Somewhat agree	Somewhat agree	Strongly agree	Somewhat agree	Somewhat disagree	Strongly agree	Somewhat agree	Strongly agree	Somewhat agree	Strongly agree	Strongly agree	Strongly agree	Neutral	Strongly agree	Strongly agree	False	False	Strongly agree	Strongly agree	Strongly agree	Strongly agree	Strongly agree	Strongly agree	Strongly agree	Neutral	Strongly disagree	Strongly disagree	Somewhat disagree	Strongly agree	Neutral	Yes	Strongly agree	Strongly disagree	Strongly agree	Neutral	Somewhat disagree	Neutral	Strongly disagree	Strongly disagree	Somewhat agree	Strongly disagree	Neutral	Strongly agree	Strongly agree	Strongly agree
16	Subject_16	Strongly agree	Strongly agree	Strongly agree	Strongly agree	Strongly agree	Strongly agree	Somewhat disagree	Strongly agree	Strongly agree	Somewhat agree	Somewhat disagree	Somewhat agree	Strongly agree	Strongly agree	Neutral	Strongly agree	Somewhat agree	True	True	Strongly disagree	Somewhat agree	Strongly agree	Strongly agree	Strongly agree	Strongly agree	Strongly agree	Strongly agree	Neutral	Somewhat disagree	Somewhat disagree	Strongly agree	Somewhat agree	Yes	Strongly agree	Strongly disagree	Strongly agree	Somewhat agree	Somewhat agree	Strongly agree	Strongly agree	Strongly agree	Neutral	Neutral	Strongly agree	Strongly agree	Strongly agree	Strongly agree
17	Subject_17	Strongly agree	Strongly agree	Strongly agree	Strongly agree	Strongly agree	Strongly agree	Somewhat agree	Somewhat agree	Somewhat agree	Somewhat agree	Strongly agree	Strongly agree	Strongly agree	Strongly agree	Strongly agree	Strongly agree	Strongly agree	Don't know	Don't Know	Strongly disagree	Somewhat agree	Somewhat agree	Strongly agree	Strongly agree	Strongly agree	Strongly agree	Strongly agree	Strongly disagree	Strongly disagree	Strongly disagree	Strongly agree	Strongly disagree	No	Strongly disagree	Strongly disagree	Strongly agree	Somewhat agree	Neutral	Somewhat agree	Somewhat agree	Strongly agree	Somewhat disagree	Strongly disagree	Somewhat agree	Strongly agree	Strongly agree	Strongly agree
18	Subject_18	Somewhat agree	Somewhat agree	Somewhat agree	Somewhat agree	Somewhat agree	Somewhat agree	Somewhat disagree	Neutral	Neutral	Neutral	Strongly agree	Somewhat agree	Somewhat agree	Somewhat agree	Neutral	Somewhat agree	Somewhat agree	True	True	Somewhat disagree	Somewhat agree	Somewhat agree	Somewhat agree	Neutral	Somewhat agree	Neutral	Somewhat agree	Neutral	Neutral	Somewhat disagree	Somewhat agree	Neutral	No	Neutral	Neutral	Neutral	Neutral	Neutral	Neutral	Neutral	Neutral	Neutral	Neutral	Neutral	Neutral	Neutral	Neutral
19	Subject_19	Somewhat agree	Somewhat agree	Somewhat agree	Strongly agree	Strongly agree	Strongly agree	Somewhat disagree	Somewhat agree	Somewhat agree	Strongly agree	Somewhat agree	Somewhat agree	Somewhat agree	Neutral	Strongly disagree	Somewhat agree	Strongly agree	Don't know	Don't Know	Somewhat disagree	Somewhat agree	Somewhat disagree	Strongly agree	Somewhat agree	Somewhat agree	Strongly agree	Somewhat agree	Somewhat disagree	Strongly disagree	Strongly disagree	Strongly agree	Somewhat disagree	Yes	Somewhat agree	Strongly disagree	Strongly agree	Neutral	Somewhat disagree	Strongly agree	Neutral	Neutral	Strongly disagree	Somewhat disagree	Neutral	Neutral	Neutral	Somewhat agree
20	Subject_20	Somewhat agree	Somewhat agree	Somewhat agree	Somewhat agree	Somewhat agree	Somewhat agree	Somewhat disagree	Somewhat agree	Strongly disagree	Strongly agree	Neutral	Neutral	Neutral	Neutral	Strongly disagree	Neutral	Neutral	Don't know	Don't Know	Strongly disagree	Neutral	Somewhat disagree	Somewhat agree	Somewhat agree	Somewhat agree	Somewhat agree	Strongly agree	Strongly disagree	Strongly disagree	Strongly disagree	Strongly agree	Somewhat disagree	Yes	Strongly agree	Strongly disagree	Somewhat agree	Neutral	Neutral	Strongly agree	Somewhat agree	Somewhat agree	Strongly disagree	Strongly disagree	Somewhat disagree	Somewhat agree	Somewhat agree	Somewhat agree
21	Subject_21	Strongly agree	Strongly agree	Somewhat agree	Strongly agree	Strongly agree	Strongly agree	Strongly disagree	Somewhat agree	Strongly agree	Somewhat agree	Somewhat agree	Somewhat agree	Somewhat agree	Somewhat disagree	Strongly disagree	Strongly agree	Strongly agree	True	True	Somewhat agree	Strongly agree	Neutral	Strongly agree	Strongly agree	Strongly agree	Strongly agree	Strongly agree	Strongly disagree	Somewhat disagree	Strongly disagree	Strongly agree	Strongly disagree	Yes	Neutral	Strongly disagree	Strongly agree	Strongly agree	Somewhat agree	Strongly agree	Strongly agree	Somewhat agree	Somewhat disagree	Strongly disagree	Neutral	Somewhat agree	Somewhat agree	Strongly agree
22	Subject_22	Somewhat agree	Somewhat agree	Neutral	Somewhat agree	Somewhat agree	Strongly agree	Somewhat disagree	Strongly agree	Strongly agree	Strongly agree	Strongly agree	Strongly agree	Somewhat agree	Strongly agree	Strongly disagree	Strongly agree	Strongly agree	Don't know	Don't Know	Strongly disagree	Somewhat agree	Somewhat agree	Strongly agree	Strongly agree	Strongly agree	Somewhat agree	Neutral	Somewhat disagree	Strongly disagree	Strongly disagree	Strongly agree	Somewhat disagree	Yes	Neutral	Strongly disagree	Strongly agree	Somewhat agree	Neutral	Somewhat agree	Somewhat agree	Somewhat agree	Somewhat disagree	Strongly disagree	Somewhat agree	Somewhat agree	Somewhat agree	Somewhat agree
23	Subject_23	Somewhat agree	Strongly agree	Somewhat agree	Somewhat agree	Strongly agree	Somewhat agree	Neutral	Strongly agree	Strongly agree	Somewhat agree	Somewhat agree	Neutral	Neutral	Somewhat disagree	Neutral	Somewhat agree	Somewhat agree	True	True	Neutral	Somewhat agree	Somewhat disagree	Somewhat agree	Strongly agree	Strongly agree	Neutral	Somewhat agree	Somewhat disagree	Strongly disagree	Strongly disagree	Strongly agree	Neutral	No	Neutral	Strongly disagree	Strongly agree	Somewhat agree	Somewhat agree	Somewhat agree	Strongly agree	Somewhat agree	Somewhat disagree	Strongly disagree	Neutral	Somewhat agree	Strongly agree	Strongly agree
24	Subject_24	Somewhat agree	Strongly agree	Somewhat agree	Somewhat agree	Strongly agree	Strongly agree	Neutral	Somewhat agree	Somewhat agree	Strongly agree	Neutral	Strongly agree	Strongly agree	Strongly agree	Strongly disagree	Strongly agree	Strongly agree	False	False	Somewhat disagree	Somewhat agree	Somewhat agree	Somewhat agree	Somewhat agree	Somewhat agree	Somewhat agree	Neutral	Somewhat disagree	Somewhat disagree	Somewhat disagree	Strongly agree	Neutral	No	Somewhat agree	Somewhat disagree	Strongly agree	Somewhat agree	Somewhat disagree	Neutral	Somewhat agree	Somewhat agree	Somewhat disagree	Neutral	Somewhat agree	Strongly agree	Strongly agree	Strongly agree
25	Subject_25	Neutral	Somewhat agree	Neutral	Somewhat agree	Neutral	Somewhat agree	Neutral	Neutral	Strongly agree	Somewhat agree	Strongly agree	Strongly agree	Strongly agree	Strongly agree	Neutral	Somewhat agree	Strongly agree	Don't know	Don't Know	Somewhat disagree	Somewhat agree	Strongly agree	Strongly agree	Strongly agree	Strongly agree	Strongly agree	Somewhat disagree	Somewhat agree	Neutral	Somewhat agree	Strongly agree	Neutral	No	Somewhat agree	Strongly disagree	Somewhat agree	Somewhat agree	Neutral	Neutral	Neutral	Neutral	Somewhat disagree	Somewhat disagree	Somewhat agree	Strongly agree	Somewhat agree	Strongly agree

## Sheet: Public survey
	Consent	Q1	Q2	Q3	Q4	Q5	Q6	Q7	Q8	Q9	Q10	Q11	Q12	Q13	Q14	Q15	Q16	Q17	Q18	Q19	Q20_1	Q20_2	Q20_3	Q20_4	Q20_5	Q20_6	Q20_7	Q20_8	Q20_9	Q20_10	Q20_11	Q20_12	Q20_13	Q20_14	Q21	Q22	Q23	Q24	Q25	Q26	Q27	Q28	Q29	Q30	Q31	Q32	Q33	Q34	Q35
	COVID-19 and Racism: Preventing Discrimination in the Age of Precision Medicine NTU-IRB ref no. IRB-2020-07-056 You are invited to participate in a research study on genetics, ancestry, disease, health, race, the COVID pandemic and related issues. This study is conducted by Professor Ian McGonigle, a sociology researcher at the Division of Sociology from Nanyang Technological University. This stu…	Gender	Age	Please select what describes you best:	Race/Ethnicity	Educational attainment	Annual household income	Total number of people in household	Work status	Marital status	Children	Is a parent of a child who is less than 18 years of age	Religiosity	Religion	Self-rated health	Have been previously diagnosed with a genetic disorder	Major illness in 1st degree relative	Have previously donated blood for medical reasons	Have previously donated tissue samples, blood samples or genetic data to a biobank or genetic database research project. If not, would you consider doing so in the future	Have you been diagnosed with COVID-19 in the past?	Please answer the following questions. It is not expected of you to know all the answers. - If two people are from the same ethnicity, they will be more genetically similar to each other than two people from different ethnicities.	Please answer the following questions. It is not expected of you to know all the answers. - You have more genes in common with your brother or sister than with your cousins.	Please answer the following questions. It is not expected of you to know all the answers. - People share more genes with their paternal cousins than their maternal cousins.	Please answer the following questions. It is not expected of you to know all the answers. - The sex of the baby is determined by the father.	Please answer the following questions. It is not expected of you to know all the answers. - Every trait is controlled by a specific single gene. (For example : Height is controlled by a height gene; Eye colour is controlled an eye gene)	Please answer the following questions. It is not expected of you to know all the answers. - We can only say that a disease is genetic if it has affected more than one family member.	Please answer the following questions. It is not expected of you to know all the answers. - Some genetic diseases appear later in adult life rather than appearing earlier in childhood.	Please answer the following questions. It is not expected of you to know all the answers. - Health habits affect the severity of some genetic diseases.	Please answer the following questions. It is not expected of you to know all the answers. - Genes come in pairs, with one copy inherited from each parent.	Please answer the following questions. It is not expected of you to know all the answers. - The chromosomes of men and women are similar except for one pair.	Please answer the following questions. It is not expected of you to know all the answers. - For some disorders to be inherited, a mutation must come from both parents.	Please answer the following questions. It is not expected of you to know all the answers. - Males and females have the same number of chromosomes.	Please answer the following questions. It is not expected of you to know all the answers. - A gene is a disease.	Please answer the following questions. It is not expected of you to know all the answers. - The carrier of a disease gene may be completely healthy.	How many pairs of chromosomes do humans have?	In DNA, the Adenine nucleotide bonds with which nucleotide to form a base pair?	Approximately how many protein-encoding genes do humans have?	Have you studied genetics as part of a biology course?	I am confident I would understand the relevant information about results from a genetic test	COVID-19 affects different ethnicities to varying degrees due to genetic reasons	COVID-19 has different symptoms in different ethnicities	COVID-19 is more infectious in certain ethnic groups relative to others due to genetic reasons	If new scientific findings show large ethnic differences in COVID-19 susceptibility, this information should be kept secret	I believe genetic testing can improve the quality of life and health	Genetic testing does more good than harm	Genetic testing is tampering with the will of God	Genetic testing is useful for informing marriage decisions based on knowledge of genetic predisposition for disease	Fear of the results becoming available to others may make me hesitant to do genetic testing	Society considers people who have genetic disorders to be inferior
1	I have read and understood the above consent form. I certify that I am 21 years old or older and, by clicking the next button to enter the survey, I indicate my willingness to voluntarily take part in the study	Male	40-49	Singaporean Citizen	Chinese	Bachelor's degree or equivalent	$90,000-$150,000	2	Employed	Married	No children	No	Not at all religious	None	Excellent	No	Yes	No	I have not provided tissue samples or genetic data to a biobank or genetic database, but I might in the future	No	TRUE	TRUE	FALSE	Don't Know	TRUE	Don't Know	TRUE	TRUE	TRUE	Don't Know	TRUE	TRUE	FALSE	TRUE	Dont't Know	Dont't Know	Dont't Know	No	Neutral	FALSE	FALSE	FALSE	Strongly disagree	Strongly agree	Strongly agree	Strongly disagree	Strongly agree	Neutral	Somewhat agree
2	I have read and understood the above consent form. I certify that I am 21 years old or older and, by clicking the next button to enter the survey, I indicate my willingness to voluntarily take part in the study	Female	21-29	Singaporean Citizen	Chinese	Bachelor's degree or equivalent	$30,000-$60,000	3	Employed	Not married and not living with someone	No children	No	Not very religious	Buddhist	Excellent	No	No	Yes	I have not provided tissue samples or genetic data to a biobank or genetic database, but I might in the future	No	TRUE	Don't Know	TRUE	Don't Know	Don't Know	Don't Know	Don't Know	Don't Know	Don't Know	Don't Know	Don't Know	Don't Know	Don't Know	Don't Know	Dont't Know	Dont't Know	Dont't Know	Yes (At School)	Neutral	TRUE	TRUE	TRUE	Strongly disagree	Neutral	Neutral	Neutral	Neutral	Neutral	Neutral
3	I have read and understood the above consent form. I certify that I am 21 years old or older and, by clicking the next button to enter the survey, I indicate my willingness to voluntarily take part in the study	Male	30-39	Singaporean Citizen	Chinese	Bachelor's degree or equivalent	$60,000-$90,000	4	Employed	Not married and not living with someone	No children	No	Somewhat religious	Christian	Very Good	No	No	No	I have not provided tissue samples or genetic data to a biobank or genetic database, but I might in the future	No	TRUE	TRUE	FALSE	TRUE	FALSE	TRUE	TRUE	TRUE	TRUE	TRUE	TRUE	TRUE	FALSE	TRUE	23	Dont't Know	Dont't Know	No	Somewhat disagree	TRUE	Don't Know	TRUE	Strongly disagree	Somewhat agree	Somewhat agree	Somewhat disagree	Neutral	Somewhat disagree	Strongly agree
4	I have read and understood the above consent form. I certify that I am 21 years old or older and, by clicking the next button to enter the survey, I indicate my willingness to voluntarily take part in the study	Female	50-59	Singaporean Citizen	Indian	Master's degree or equivalent	Less than $30,000	4	Employed	Married	Has children	No	Very religious	Christian	Fair	No	No	No	I have not provided tissue samples or genetic data to a biobank or genetic database, and I will not in the future.	No	TRUE	TRUE	TRUE	TRUE	TRUE	Don't Know	Don't Know	TRUE	TRUE	TRUE	Don't Know	Don't Know	FALSE	TRUE	28	Dont't Know	Dont't Know	Yes (At School)	Somewhat disagree	TRUE	Don't Know	Don't Know	Neutral	Somewhat disagree	Somewhat disagree	Neutral	Somewhat disagree	Neutral	Somewhat disagree
5	I have read and understood the above consent form. I certify that I am 21 years old or older and, by clicking the next button to enter the survey, I indicate my willingness to voluntarily take part in the study	Female	60-69	Singaporean Citizen	Chinese	Some college	Less than $30,000	1	Other	Not married and not living with someone	No children	No	Very religious	Christian	Good	No	No	No	I have not provided tissue samples or genetic data to a biobank or genetic database, and I will not in the future.	No	TRUE	TRUE	Don't Know	FALSE	Don't Know	Don't Know	TRUE	TRUE	Don't Know	Don't Know	Don't Know	Don't Know	FALSE	Don't Know	28	Dont't Know	Dont't Know	No	Neutral	FALSE	FALSE	FALSE	Neutral	Neutral	Neutral	Somewhat agree	Neutral	Somewhat agree	Neutral
6	I have read and understood the above consent form. I certify that I am 21 years old or older and, by clicking the next button to enter the survey, I indicate my willingness to voluntarily take part in the study	Female	21-29	Singaporean Citizen	Chinese	Some college	$30,000-$60,000	4	Other	Not married and not living with someone	No children	No	Not at all religious	None	Good	No	No	No	I have not provided tissue samples or genetic data to a biobank or genetic database, and I will not in the future.	No	Don't Know	TRUE	Don't Know	TRUE	TRUE	TRUE	TRUE	TRUE	Don't Know	Don't Know	TRUE	Don't Know	Don't Know	Don't Know	23	Thymine	Dont't Know	No	Strongly disagree	Don't Know	Don't Know	Don't Know	Neutral	Somewhat agree	Neutral	Neutral	Neutral	Neutral	Neutral
7	I have read and understood the above consent form. I certify that I am 21 years old or older and, by clicking the next button to enter the survey, I indicate my willingness to voluntarily take part in the study	Male	30-39	Singaporean Citizen	Malay	Bachelor's degree or equivalent	More than $150,000	4	Employed	Not married and not living with someone	No children	No	Somewhat religious	Muslim	Very Good	No	No	No	I have not provided tissue samples or genetic data to a biobank or genetic database, but I might in the future	No	TRUE	TRUE	FALSE	FALSE	TRUE	TRUE	TRUE	TRUE	TRUE	TRUE	FALSE	TRUE	FALSE	TRUE	23	Thymine	20,000 - 25,000	Yes (At School)	Somewhat agree	FALSE	FALSE	FALSE	Strongly disagree	Strongly agree	Strongly agree	Strongly disagree	Somewhat agree	Strongly disagree	Somewhat disagree
8	I have read and understood the above consent form. I certify that I am 21 years old or older and, by clicking the next button to enter the survey, I indicate my willingness to voluntarily take part in the study	Male	40-49	Singaporean Citizen	Malay	Bachelor's degree or equivalent	$90,000-$150,000	4	Employed	Married	Has children	Yes	Very religious	Christian	Very Good	No	No	Yes	I have not provided tissue samples or genetic data to a biobank or genetic database, but I might in the future	No	TRUE	TRUE	TRUE	FALSE	TRUE	TRUE	TRUE	TRUE	TRUE	TRUE	TRUE	FALSE	FALSE	TRUE	24	Cytosine	35,000 - 40,000	Yes (At School)	Somewhat agree	FALSE	FALSE	FALSE	Somewhat disagree	Strongly agree	Strongly agree	Somewhat disagree	Somewhat agree	Neutral	Somewhat disagree
9	I have read and understood the above consent form. I certify that I am 21 years old or older and, by clicking the next button to enter the survey, I indicate my willingness to voluntarily take part in the study	Male	40-49	Singaporean Citizen	Chinese	Bachelor's degree or equivalent	$90,000-$150,000	1	Employed	Not married and not living with someone	No children	No	Somewhat religious	Taoist	Very Good	No	No	No	I have not provided tissue samples or genetic data to a biobank or genetic database, and I will not in the future.	No	FALSE	TRUE	TRUE	FALSE	TRUE	TRUE	TRUE	TRUE	TRUE	TRUE	Don't Know	TRUE	FALSE	TRUE	23	Dont't Know	More than 100,000	Yes (At University)	Neutral	FALSE	FALSE	FALSE	Strongly disagree	Somewhat agree	Somewhat disagree	Strongly disagree	Strongly agree	Somewhat disagree	Somewhat agree
10	I have read and understood the above consent form. I certify that I am 21 years old or older and, by clicking the next button to enter the survey, I indicate my willingness to voluntarily take part in the study	Male	50-59	Singaporean Citizen	Chinese	Master's degree or equivalent	More than $150,000	2	Employed	Married	No children	No	Somewhat religious	Christian	Very Good	No	No	No	I have not provided tissue samples or genetic data to a biobank or genetic database, but I might in the future	No	TRUE	TRUE	FALSE	FALSE	FALSE	TRUE	TRUE	FALSE	TRUE	TRUE	FALSE	TRUE	FALSE	TRUE	23	Cytosine	More than 100,000	No	Neutral	FALSE	FALSE	FALSE	Strongly disagree	Somewhat agree	Somewhat disagree	Somewhat agree	Somewhat disagree	Somewhat agree	Somewhat agree
11	I have read and understood the above consent form. I certify that I am 21 years old or older and, by clicking the next button to enter the survey, I indicate my willingness to voluntarily take part in the study	Male	40-49	Singaporean Citizen	Chinese	Some high school	Less than $30,000	4	Unemployed	Not married and not living with someone	No children	No	Not very religious	None	Fair	No	No	No	I have not provided tissue samples or genetic data to a biobank or genetic database, but I might in the future	No	TRUE	TRUE	Don't Know	FALSE	Don't Know	TRUE	TRUE	TRUE	Don't Know	Don't Know	TRUE	Don't Know	Don't Know	Don't Know	27	Dont't Know	Dont't Know	No	Somewhat agree	TRUE	TRUE	TRUE	Neutral	Somewhat agree	Neutral	Neutral	Neutral	Neutral	Neutral
12	I have read and understood the above consent form. I certify that I am 21 years old or older and, by clicking the next button to enter the survey, I indicate my willingness to voluntarily take part in the study	Male	50-59	Singaporean Citizen	Chinese	Bachelor's degree or equivalent	$60,000-$90,000	2	Employed	Married	No children	No	Not at all religious	None	Good	No	No	No	I have not provided tissue samples or genetic data to a biobank or genetic database, and I will not in the future.	No	TRUE	TRUE	TRUE	TRUE	TRUE	TRUE	TRUE	TRUE	TRUE	TRUE	TRUE	TRUE	Don't Know	TRUE	23	Dont't Know	Dont't Know	No	Neutral	TRUE	TRUE	TRUE	Neutral	Neutral	Neutral	Neutral	Neutral	Neutral	Neutral
13	I have read and understood the above consent form. I certify that I am 21 years old or older and, by clicking the next button to enter the survey, I indicate my willingness to voluntarily take part in the study	Male	21-29	Singaporean Citizen	Malay	Master's degree or equivalent	$90,000-$150,000	More than 4	Employed	Married	Has children	Yes	Not very religious	Muslim	Excellent	No	No	Yes	I have provided tissue samples or genetic data to a biobank or genetic database	No	Don't Know	TRUE	TRUE	Don't Know	TRUE	TRUE	FALSE	TRUE	TRUE	TRUE	FALSE	TRUE	TRUE	TRUE	24	Guanine	35,000 - 40,000	Yes (At School)	Neutral	FALSE	FALSE	Don't Know	Somewhat agree	Neutral	Neutral	Somewhat agree	Somewhat disagree	Somewhat agree	Somewhat disagree
14	I have read and understood the above consent form. I certify that I am 21 years old or older and, by clicking the next button to enter the survey, I indicate my willingness to voluntarily take part in the study	Male	21-29	Singaporean Citizen	Chinese	High school graduate	$60,000-$90,000	3	Employed	Not married but living with someone	No children	No	Not very religious	Buddhist	Very Good	No	No	No	I have not provided tissue samples or genetic data to a biobank or genetic database, but I might in the future	No	Don't Know	TRUE	TRUE	FALSE	FALSE	FALSE	TRUE	TRUE	Don't Know	Don't Know	Don't Know	Don't Know	FALSE	FALSE	23	Thymine	20,000 - 25,000	Yes (At School)	Neutral	FALSE	FALSE	FALSE	Strongly disagree	Somewhat disagree	Somewhat disagree	Neutral	Somewhat disagree	Somewhat agree	Somewhat agree
15	I have read and understood the above consent form. I certify that I am 21 years old or older and, by clicking the next button to enter the survey, I indicate my willingness to voluntarily take part in the study	Male	40-49	Singaporean Citizen	Chinese	Bachelor's degree or equivalent	$90,000-$150,000	2	Unemployed	Married	No children	No	Not at all religious	None	Very Good	No	No	Yes	I have not provided tissue samples or genetic data to a biobank or genetic database, but I might in the future	No	TRUE	TRUE	Don't Know	Don't Know	Don't Know	TRUE	TRUE	TRUE	TRUE	TRUE	TRUE	Don't Know	FALSE	TRUE	23	Dont't Know	Dont't Know	No	Somewhat agree	TRUE	TRUE	TRUE	Neutral	Somewhat agree	Somewhat agree	Somewhat disagree	Somewhat agree	Somewhat disagree	Strongly disagree
16	I have read and understood the above consent form. I certify that I am 21 years old or older and, by clicking the next button to enter the survey, I indicate my willingness to voluntarily take part in the study	Female	40-49	Singaporean Citizen	Chinese	Bachelor's degree or equivalent	$90,000-$150,000	2	Employed	Married	Has children	Yes	Not very religious	Christian	Very Good	No	No	No	I have not provided tissue samples or genetic data to a biobank or genetic database, but I might in the future	No	TRUE	TRUE	Don't Know	TRUE	TRUE	FALSE	TRUE	TRUE	TRUE	TRUE	Don't Know	FALSE	Don't Know	TRUE	Dont't Know	Cytosine	70,000 - 75,000	No	Neutral	TRUE	Don't Know	TRUE	Somewhat disagree	Somewhat agree	Neutral	Somewhat disagree	Somewhat agree	Somewhat agree	Somewhat agree
17	I have read and understood the above consent form. I certify that I am 21 years old or older and, by clicking the next button to enter the survey, I indicate my willingness to voluntarily take part in the study	Male	21-29	Singaporean Citizen	Malay	Bachelor's degree or equivalent	$90,000-$150,000	4	Employed	Married	Has children	Yes	Very religious	Christian	Fair	No	Yes	Yes	I have provided tissue samples or genetic data to a biobank or genetic database	Yes	TRUE	TRUE	TRUE	FALSE	TRUE	TRUE	TRUE	TRUE	TRUE	TRUE	TRUE	TRUE	FALSE	FALSE	23	Guanine	20,000 - 25,000	Yes (At University)	Somewhat agree	TRUE	TRUE	TRUE	Somewhat agree	Somewhat agree	Neutral	Neutral	Somewhat agree	Neutral	Somewhat agree
18	I have read and understood the above consent form. I certify that I am 21 years old or older and, by clicking the next button to enter the survey, I indicate my willingness to voluntarily take part in the study	Female	50-59	Singaporean Citizen	Chinese	High school graduate	Less than $30,000	4	Unemployed	Married	Has children	No	Not very religious	None	Fair	No	No	No	I have not provided tissue samples or genetic data to a biobank or genetic database, and I will not in the future.	No	TRUE	TRUE	TRUE	FALSE	TRUE	Don't Know	TRUE	TRUE	Don't Know	Don't Know	FALSE	FALSE	FALSE	FALSE	Dont't Know	Dont't Know	Dont't Know	No	Somewhat disagree	FALSE	FALSE	FALSE	Strongly disagree	Somewhat agree	Neutral	Somewhat disagree	Somewhat agree	Somewhat disagree	Strongly disagree
19	I have read and understood the above consent form. I certify that I am 21 years old or older and, by clicking the next button to enter the survey, I indicate my willingness to voluntarily take part in the study	Male	30-39	Permanent Resident (Long term resident)	Chinese	Bachelor's degree or equivalent	$90,000-$150,000	2	Employed	Married	No children	No	Not very religious	Buddhist	Very Good	No	No	No	I have not provided tissue samples or genetic data to a biobank or genetic database, and I will not in the future.	No	TRUE	TRUE	Don't Know	TRUE	Don't Know	FALSE	Don't Know	TRUE	TRUE	Don't Know	FALSE	FALSE	FALSE	TRUE	27	Dont't Know	Dont't Know	Yes (At School)	Somewhat disagree	Don't Know	FALSE	FALSE	Strongly disagree	Somewhat agree	Somewhat agree	Strongly disagree	Neutral	Somewhat agree	Somewhat agree
20	I have read and understood the above consent form. I certify that I am 21 years old or older and, by clicking the next button to enter the survey, I indicate my willingness to voluntarily take part in the study	Male	70-79	Singaporean Citizen	Chinese	Master's degree or equivalent	$60,000-$90,000	3	Retired	Married	Has children	No	Somewhat religious	Buddhist	Good	No	No	No	I have not provided tissue samples or genetic data to a biobank or genetic database, but I might in the future	No	TRUE	TRUE	TRUE	FALSE	TRUE	FALSE	TRUE	TRUE	FALSE	FALSE	FALSE	FALSE	FALSE	TRUE	23	Dont't Know	70,000 - 75,000	No	Neutral	TRUE	TRUE	TRUE	Strongly disagree	Somewhat disagree	Neutral	Strongly disagree	Somewhat disagree	Somewhat disagree	Neutral
21	I have read and understood the above consent form. I certify that I am 21 years old or older and, by clicking the next button to enter the survey, I indicate my willingness to voluntarily take part in the study	Male	40-49	Singaporean Citizen	Chinese	Bachelor's degree or equivalent	$90,000-$150,000	More than 4	Employed	Married	No children	No	Not very religious	None	Good	No	No	Yes	I have not provided tissue samples or genetic data to a biobank or genetic database, and I will not in the future.	No	TRUE	TRUE	TRUE	TRUE	TRUE	TRUE	TRUE	Don't Know	TRUE	TRUE	FALSE	TRUE	FALSE	TRUE	23	Dont't Know	35,000 - 40,000	No	Neutral	TRUE	TRUE	TRUE	Neutral	Somewhat agree	Somewhat agree	Neutral	Neutral	Neutral	Neutral
22	I have read and understood the above consent form. I certify that I am 21 years old or older and, by clicking the next button to enter the survey, I indicate my willingness to voluntarily take part in the study	Male	30-39	Singaporean Citizen	Chinese	Bachelor's degree or equivalent	$60,000-$90,000	2	Employed	Married	No children	No	Not very religious	Taoist	Good	No	No	No	I have not provided tissue samples or genetic data to a biobank or genetic database, and I will not in the future.	No	Don't Know	Don't Know	Don't Know	TRUE	TRUE	FALSE	Don't Know	TRUE	Don't Know	TRUE	Don't Know	TRUE	FALSE	TRUE	Dont't Know	Thymine	Dont't Know	Yes (At School)	Neutral	Don't Know	FALSE	Don't Know	Strongly disagree	Neutral	Somewhat disagree	Neutral	Neutral	Somewhat agree	Neutral
23	I have read and understood the above consent form. I certify that I am 21 years old or older and, by clicking the next button to enter the survey, I indicate my willingness to voluntarily take part in the study	Male	21-29	Singaporean Citizen	Chinese	Bachelor's degree or equivalent	$90,000-$150,000	4	Employed	Married	Has children	Yes	Somewhat religious	Buddhist	Very Good	No	No	No	I have provided tissue samples or genetic data to a biobank or genetic database	No	TRUE	TRUE	FALSE	FALSE	TRUE	TRUE	TRUE	TRUE	FALSE	TRUE	FALSE	FALSE	FALSE	TRUE	23	Thymine	70,000 - 75,000	No	Somewhat agree	FALSE	FALSE	FALSE	Somewhat agree	Somewhat agree	Neutral	Somewhat disagree	Somewhat disagree	Somewhat disagree	Somewhat disagree
24	I have read and understood the above consent form. I certify that I am 21 years old or older and, by clicking the next button to enter the survey, I indicate my willingness to voluntarily take part in the study	Male	40-49	Singaporean Citizen	Chinese	Bachelor's degree or equivalent	$90,000-$150,000	4	Employed	Married	Has children	Yes	Not very religious	Christian	Good	Yes	Yes	No	I have not provided tissue samples or genetic data to a biobank or genetic database, but I might in the future	No	TRUE	TRUE	FALSE	TRUE	TRUE	TRUE	TRUE	TRUE	TRUE	TRUE	TRUE	FALSE	TRUE	TRUE	28	Cytosine	70,000 - 75,000	Yes (At School)	Neutral	FALSE	FALSE	FALSE	Somewhat agree	Somewhat agree	Somewhat agree	Somewhat disagree	Somewhat agree	Somewhat agree	Strongly agree
25	I have read and understood the above consent form. I certify that I am 21 years old or older and, by clicking the next button to enter the survey, I indicate my willingness to voluntarily take part in the study	Female	40-49	Singaporean Citizen	Chinese	Master's degree or equivalent	More than $150,000	4	Other	Married	Has children	Yes	Very religious	Christian	Very Good	No	No	No	I have provided tissue samples or genetic data to a biobank or genetic database	No	TRUE	TRUE	FALSE	TRUE	TRUE	FALSE	TRUE	TRUE	TRUE	TRUE	Don't Know	TRUE	FALSE	TRUE	23	Dont't Know	Dont't Know	No	Somewhat agree	Don't Know	FALSE	FALSE	Somewhat disagree	Strongly agree	Somewhat agree	Neutral	Somewhat agree	Strongly agree	Somewhat agree
26	I have read and understood the above consent form. I certify that I am 21 years old or older and, by clicking the next button to enter the survey, I indicate my willingness to voluntarily take part in the study	Male	60-69	Singaporean Citizen	Malay	High school graduate	$90,000-$150,000	4	Retired	Married	Has children	No	Somewhat religious	Muslim	Very Good	No	No	No	I have not provided tissue samples or genetic data to a biobank or genetic database, but I might in the future	No	TRUE	TRUE	TRUE	FALSE	Don't Know	TRUE	Don't Know	Don't Know	Don't Know	Don't Know	Don't Know	Don't Know	FALSE	FALSE	Dont't Know	Dont't Know	Dont't Know	No	Somewhat agree	FALSE	FALSE	FALSE	Neutral	Neutral	Somewhat agree	Strongly agree	Neutral	Somewhat agree	Neutral
27	I have read and understood the above consent form. I certify that I am 21 years old or older and, by clicking the next button to enter the survey, I indicate my willingness to voluntarily take part in the study	Male	21-29	Singaporean Citizen	Chinese	Bachelor's degree or equivalent	$90,000-$150,000	More than 4	Unemployed	Not married and not living with someone	No children	No	Not very religious	Buddhist	Fair	Yes	Yes	No	I have not provided tissue samples or genetic data to a biobank or genetic database, but I might in the future	No	Don't Know	TRUE	TRUE	TRUE	Don't Know	Don't Know	Don't Know	Don't Know	Don't Know	Don't Know	Don't Know	Don't Know	Don't Know	Don't Know	Dont't Know	Dont't Know	Dont't Know	No	Neutral	Don't Know	Don't Know	Don't Know	Neutral	Neutral	Neutral	Neutral	Neutral	Neutral	Neutral
28	I have read and understood the above consent form. I certify that I am 21 years old or older and, by clicking the next button to enter the survey, I indicate my willingness to voluntarily take part in the study	Male	30-39	Permanent Resident (Long term resident)	Chinese	Bachelor's degree or equivalent	$90,000-$150,000	3	Employed	Married	Has children	Yes	Somewhat religious	Buddhist	Very Good	Yes	No	Yes	I have not provided tissue samples or genetic data to a biobank or genetic database, but I might in the future	No	FALSE	TRUE	TRUE	FALSE	TRUE	TRUE	FALSE	TRUE	Don't Know	Don't Know	FALSE	FALSE	FALSE	Don't Know	23	Thymine	20,000 - 25,000	No	Somewhat agree	TRUE	Don't Know	TRUE	Somewhat disagree	Somewhat agree	Somewhat agree	Somewhat disagree	Somewhat agree	Somewhat agree	Neutral
29	I have read and understood the above consent form. I certify that I am 21 years old or older and, by clicking the next button to enter the survey, I indicate my willingness to voluntarily take part in the study	Male	40-49	Singaporean Citizen	Chinese	High school graduate	$30,000-$60,000	3	Employed	Married	Has children	Yes	Somewhat religious	Buddhist	Good	No	No	No	I have not provided tissue samples or genetic data to a biobank or genetic database, but I might in the future	No	FALSE	TRUE	FALSE	FALSE	TRUE	Don't Know	TRUE	FALSE	FALSE	FALSE	FALSE	TRUE	FALSE	TRUE	23	Dont't Know	Dont't Know	No	Somewhat disagree	FALSE	FALSE	FALSE	Strongly disagree	Strongly agree	Somewhat agree	Strongly disagree	Strongly agree	Somewhat agree	Neutral
30	I have read and understood the above consent form. I certify that I am 21 years old or older and, by clicking the next button to enter the survey, I indicate my willingness to voluntarily take part in the study	Male	40-49	Singaporean Citizen	Chinese	Some college	$30,000-$60,000	4	Employed	Married	Has children	No	Not very religious	Buddhist	Good	No	No	No	I have not provided tissue samples or genetic data to a biobank or genetic database, but I might in the future	No	TRUE	TRUE	FALSE	TRUE	FALSE	TRUE	TRUE	Don't Know	TRUE	Don't Know	TRUE	FALSE	FALSE	Don't Know	Dont't Know	Dont't Know	35,000 - 40,000	No	Somewhat disagree	FALSE	Don't Know	FALSE	Neutral	Somewhat agree	Somewhat disagree	Strongly disagree	Neutral	Neutral	Somewhat disagree
31	I have read and understood the above consent form. I certify that I am 21 years old or older and, by clicking the next button to enter the survey, I indicate my willingness to voluntarily take part in the study	Male	50-59	Singaporean Citizen	Chinese	Bachelor's degree or equivalent	$60,000-$90,000	More than 4	Employed	Not married but living with someone	No children	No	Not at all religious	None	Good	No	No	No	I have not provided tissue samples or genetic data to a biobank or genetic database, and I will not in the future.	No	FALSE	Don't Know	TRUE	Don't Know	Don't Know	Don't Know	Don't Know	TRUE	Don't Know	Don't Know	Don't Know	Don't Know	FALSE	Don't Know	28	Dont't Know	35,000 - 40,000	No	Somewhat agree	FALSE	FALSE	FALSE	Neutral	Somewhat agree	Somewhat disagree	Strongly disagree	Somewhat disagree	Somewhat disagree	Strongly disagree
32	I have read and understood the above consent form. I certify that I am 21 years old or older and, by clicking the next button to enter the survey, I indicate my willingness to voluntarily take part in the study	Female	40-49	Singaporean Citizen	Chinese	Some college	$60,000-$90,000	More than 4	Employed	Married	Has children	Yes	Not very religious	Buddhist	Very Good	No	No	No	I have not provided tissue samples or genetic data to a biobank or genetic database, and I will not in the future.	No	FALSE	TRUE	Don't Know	TRUE	TRUE	Don't Know	TRUE	TRUE	TRUE	Don't Know	Don't Know	Don't Know	Don't Know	Don't Know	Dont't Know	Dont't Know	Dont't Know	No	Somewhat disagree	FALSE	FALSE	Don't Know	Neutral	Neutral	Neutral	Neutral	Somewhat agree	Somewhat agree	Neutral
33	I have read and understood the above consent form. I certify that I am 21 years old or older and, by clicking the next button to enter the survey, I indicate my willingness to voluntarily take part in the study	Female	30-39	Singaporean Citizen	Chinese	Bachelor's degree or equivalent	$30,000-$60,000	4	Employed	Not married and not living with someone	Has children	Yes	Very religious	Buddhist	Excellent	No	No	No	I have not provided tissue samples or genetic data to a biobank or genetic database, but I might in the future	No	Don't Know	TRUE	TRUE	TRUE	Don't Know	TRUE	Don't Know	TRUE	TRUE	Don't Know	TRUE	FALSE	FALSE	TRUE	24	Cytosine	35,000 - 40,000	No	Strongly agree	Don't Know	FALSE	Don't Know	Strongly disagree	Neutral	Neutral	Strongly disagree	Strongly disagree	Strongly disagree	Strongly disagree
34	I have read and understood the above consent form. I certify that I am 21 years old or older and, by clicking the next button to enter the survey, I indicate my willingness to voluntarily take part in the study	Female	40-49	Singaporean Citizen	Chinese	Bachelor's degree or equivalent	$90,000-$150,000	More than 4	Employed	Married	Has children	Yes	Somewhat religious	Christian	Very Good	No	No	No	I have not provided tissue samples or genetic data to a biobank or genetic database, but I might in the future	No	TRUE	TRUE	FALSE	TRUE	Don't Know	TRUE	TRUE	TRUE	Don't Know	TRUE	TRUE	TRUE	FALSE	TRUE	23	Dont't Know	Dont't Know	No	Strongly disagree	FALSE	FALSE	FALSE	Strongly disagree	Somewhat agree	Somewhat agree	Somewhat disagree	Somewhat agree	Somewhat disagree	Somewhat agree
35	I have read and understood the above consent form. I certify that I am 21 years old or older and, by clicking the next button to enter the survey, I indicate my willingness to voluntarily take part in the study	Male	30-39	Singaporean Citizen	Chinese	Bachelor's degree or equivalent	$60,000-$90,000	4	Employed	Not married and not living with someone	No children	No	Somewhat religious	Buddhist	Good	No	No	No	I have not provided tissue samples or genetic data to a biobank or genetic database, but I might in the future	No	TRUE	TRUE	Don't Know	Don't Know	Don't Know	TRUE	Don't Know	TRUE	TRUE	Don't Know	Don't Know	Don't Know	FALSE	Don't Know	23	Dont't Know	Dont't Know	No	Neutral	FALSE	TRUE	Don't Know	Somewhat agree	Somewhat agree	Neutral	Somewhat disagree	Neutral	Neutral	Somewhat agree
36	I have read and understood the above consent form. I certify that I am 21 years old or older and, by clicking the next button to enter the survey, I indicate my willingness to voluntarily take part in the study	Female	21-29	Singaporean Citizen	Chinese	Bachelor's degree or equivalent	$30,000-$60,000	4	Other	Not married but living with someone	No children	No	Not at all religious	None	Good	No	No	No	I have not provided tissue samples or genetic data to a biobank or genetic database, but I might in the future	No	TRUE	TRUE	Don't Know	FALSE	Don't Know	TRUE	TRUE	TRUE	Don't Know	Don't Know	Don't Know	Don't Know	FALSE	TRUE	Dont't Know	Dont't Know	35,000 - 40,000	No	Strongly disagree	FALSE	FALSE	FALSE	Neutral	Neutral	Neutral	Neutral	Neutral	Somewhat agree	Neutral
37	I have read and understood the above consent form. I certify that I am 21 years old or older and, by clicking the next button to enter the survey, I indicate my willingness to voluntarily take part in the study	Male	40-49	Singaporean Citizen	Chinese	Bachelor's degree or equivalent	$30,000-$60,000	4	Employed	Married	Has children	Yes	Somewhat religious	Taoist	Fair	No	I Dont't Know	No	I have not provided tissue samples or genetic data to a biobank or genetic database, and I will not in the future.	No	TRUE	TRUE	TRUE	FALSE	TRUE	TRUE	TRUE	TRUE	TRUE	TRUE	TRUE	Don't Know	TRUE	TRUE	Dont't Know	Dont't Know	Dont't Know	No	Neutral	TRUE	TRUE	Don't Know	Somewhat disagree	Somewhat agree	Somewhat agree	Strongly agree	Strongly agree	Strongly agree	Strongly agree
38	I have read and understood the above consent form. I certify that I am 21 years old or older and, by clicking the next button to enter the survey, I indicate my willingness to voluntarily take part in the study	Male	40-49	Singaporean Citizen	Chinese	Bachelor's degree or equivalent	$90,000-$150,000	3	Employed	Married	Has children	Yes	Not very religious	Buddhist	Fair	Yes	No	No	I have not provided tissue samples or genetic data to a biobank or genetic database, but I might in the future	No	TRUE	TRUE	Don't Know	FALSE	Don't Know	TRUE	TRUE	TRUE	TRUE	Don't Know	FALSE	FALSE	FALSE	TRUE	Dont't Know	Cytosine	More than 100,000	No	Somewhat disagree	FALSE	FALSE	FALSE	Strongly disagree	Neutral	Neutral	Somewhat disagree	Somewhat disagree	Somewhat agree	Somewhat disagree
39	I have read and understood the above consent form. I certify that I am 21 years old or older and, by clicking the next button to enter the survey, I indicate my willingness to voluntarily take part in the study	Male	21-29	Singaporean Citizen	Chinese	Some college	Less than $30,000	3	Employed	Not married and not living with someone	No children	No	Not very religious	Taoist	Very Good	No	No	No	I have not provided tissue samples or genetic data to a biobank or genetic database, but I might in the future	No	TRUE	TRUE	FALSE	TRUE	TRUE	FALSE	TRUE	TRUE	TRUE	TRUE	TRUE	TRUE	FALSE	TRUE	23	Thymine	Dont't Know	Yes (At School)	Somewhat agree	TRUE	FALSE	Don't Know	Strongly disagree	Somewhat agree	Neutral	Strongly disagree	Somewhat agree	Strongly agree	Neutral
40	I have read and understood the above consent form. I certify that I am 21 years old or older and, by clicking the next button to enter the survey, I indicate my willingness to voluntarily take part in the study	Male	40-49	Singaporean Citizen	Chinese	Bachelor's degree or equivalent	$60,000-$90,000	4	Employed	Married	Has children	Yes	Not very religious	Buddhist	Very Good	No	No	No	I have not provided tissue samples or genetic data to a biobank or genetic database, and I will not in the future.	No	TRUE	TRUE	TRUE	TRUE	TRUE	TRUE	TRUE	TRUE	TRUE	FALSE	FALSE	FALSE	FALSE	FALSE	Dont't Know	Dont't Know	Dont't Know	No	Strongly disagree	FALSE	FALSE	FALSE	Strongly disagree	Strongly agree	Strongly agree	Strongly disagree	Strongly disagree	Strongly agree	Strongly agree
41	I have read and understood the above consent form. I certify that I am 21 years old or older and, by clicking the next button to enter the survey, I indicate my willingness to voluntarily take part in the study	Female	30-39	Singaporean Citizen	Chinese	Bachelor's degree or equivalent	$60,000-$90,000	1	Employed	Not married and not living with someone	No children	No	Somewhat religious	Christian	Good	No	No	No	I have not provided tissue samples or genetic data to a biobank or genetic database, but I might in the future	No	TRUE	TRUE	FALSE	TRUE	TRUE	FALSE	TRUE	TRUE	TRUE	TRUE	FALSE	TRUE	FALSE	TRUE	23	Thymine	More than 100,000	Yes (At University)	Somewhat agree	Don't Know	Don't Know	Don't Know	Neutral	Somewhat agree	Somewhat disagree	Neutral	Somewhat agree	Somewhat agree	Neutral
42	I have read and understood the above consent form. I certify that I am 21 years old or older and, by clicking the next button to enter the survey, I indicate my willingness to voluntarily take part in the study	Male	30-39	Singaporean Citizen	Chinese	Bachelor's degree or equivalent	$60,000-$90,000	4	Employed	Married	Has children	Yes	Very religious	Christian	Very Good	No	No	No	I have not provided tissue samples or genetic data to a biobank or genetic database, but I might in the future	No	TRUE	TRUE	Don't Know	TRUE	TRUE	TRUE	TRUE	TRUE	TRUE	FALSE	FALSE	TRUE	FALSE	TRUE	23	Guanine	35,000 - 40,000	Yes (At School)	Neutral	TRUE	FALSE	TRUE	Strongly agree	Strongly agree	Somewhat agree	Somewhat disagree	Somewhat agree	Neutral	Somewhat agree
43	I have read and understood the above consent form. I certify that I am 21 years old or older and, by clicking the next button to enter the survey, I indicate my willingness to voluntarily take part in the study	Male	40-49	Permanent Resident (Long term resident)	Chinese	PhD, MD, JD, or equivalent	$60,000-$90,000	1	Employed	Not married and not living with someone	No children	No	Somewhat religious	Christian	Good	No	No	No	I have not provided tissue samples or genetic data to a biobank or genetic database, but I might in the future	No	TRUE	TRUE	FALSE	TRUE	FALSE	FALSE	TRUE	TRUE	TRUE	TRUE	FALSE	TRUE	FALSE	TRUE	23	Thymine	20,000 - 25,000	Yes (At University)	Somewhat agree	Don't Know	FALSE	Don't Know	Strongly disagree	Somewhat agree	Somewhat agree	Somewhat disagree	Somewhat agree	Neutral	Somewhat disagree
44	I have read and understood the above consent form. I certify that I am 21 years old or older and, by clicking the next button to enter the survey, I indicate my willingness to voluntarily take part in the study	Male	50-59	Singaporean Citizen	Chinese	Some college	$30,000-$60,000	1	Employed	Not married and not living with someone	No children	No	Not very religious	Buddhist	Good	No	No	No	I have not provided tissue samples or genetic data to a biobank or genetic database, but I might in the future	No	Don't Know	TRUE	FALSE	FALSE	TRUE	TRUE	TRUE	FALSE	FALSE	TRUE	FALSE	FALSE	FALSE	FALSE	Dont't Know	Cytosine	Dont't Know	No	Neutral	TRUE	TRUE	Don't Know	Somewhat agree	Somewhat agree	Somewhat agree	Neutral	Somewhat agree	Somewhat agree	Neutral
45	I have read and understood the above consent form. I certify that I am 21 years old or older and, by clicking the next button to enter the survey, I indicate my willingness to voluntarily take part in the study	Male	21-29	Singaporean Citizen	Chinese	Some college	$60,000-$90,000	3	Other	Not married and not living with someone	No children	No	Not at all religious	None	Good	No	No	No	I have not provided tissue samples or genetic data to a biobank or genetic database, but I might in the future	No	TRUE	TRUE	Don't Know	Don't Know	Don't Know	TRUE	TRUE	Don't Know	Don't Know	TRUE	Don't Know	Don't Know	FALSE	TRUE	Dont't Know	Dont't Know	Dont't Know	No	Somewhat disagree	FALSE	FALSE	FALSE	Strongly disagree	Somewhat agree	Somewhat agree	Neutral	Somewhat agree	Strongly agree	Neutral
46	I have read and understood the above consent form. I certify that I am 21 years old or older and, by clicking the next button to enter the survey, I indicate my willingness to voluntarily take part in the study	Male	40-49	Singaporean Citizen	Chinese	Bachelor's degree or equivalent	More than $150,000	1	Employed	Not married and not living with someone	No children	No	Somewhat religious	Buddhist	Fair	No	No	Tried but was not accepted	I have not provided tissue samples or genetic data to a biobank or genetic database, but I might in the future	No	Don't Know	TRUE	Don't Know	FALSE	Don't Know	FALSE	Don't Know	TRUE	TRUE	Don't Know	TRUE	TRUE	FALSE	TRUE	23	Dont't Know	Dont't Know	No	Somewhat agree	Don't Know	Don't Know	Don't Know	Strongly disagree	Strongly agree	Strongly agree	Strongly disagree	Strongly agree	Somewhat disagree	Strongly disagree
47	I have read and understood the above consent form. I certify that I am 21 years old or older and, by clicking the next button to enter the survey, I indicate my willingness to voluntarily take part in the study	Male	40-49	Singaporean Citizen	Chinese	Bachelor's degree or equivalent	$90,000-$150,000	3	Employed	Married	Has children	Yes	Not very religious	Christian	Good	No	No	Yes	I have not provided tissue samples or genetic data to a biobank or genetic database, and I will not in the future.	No	FALSE	TRUE	FALSE	FALSE	TRUE	FALSE	TRUE	TRUE	FALSE	Don't Know	TRUE	TRUE	FALSE	TRUE	Dont't Know	Dont't Know	Dont't Know	No	Somewhat disagree	TRUE	Don't Know	Don't Know	Strongly disagree	Somewhat agree	Strongly disagree	Neutral	Somewhat agree	Somewhat agree	Somewhat agree
48	I have read and understood the above consent form. I certify that I am 21 years old or older and, by clicking the next button to enter the survey, I indicate my willingness to voluntarily take part in the study	Female	21-29	Singaporean Citizen	Chinese	Some college	$30,000-$60,000	4	Employed	Not married and not living with someone	No children	No	Somewhat religious	Christian	Good	No	No	No	I have not provided tissue samples or genetic data to a biobank or genetic database, but I might in the future	No	FALSE	FALSE	Don't Know	TRUE	TRUE	TRUE	TRUE	TRUE	Don't Know	Don't Know	Don't Know	FALSE	FALSE	TRUE	23	Thymine	Dont't Know	No	Somewhat disagree	Don't Know	FALSE	FALSE	Somewhat agree	Somewhat agree	Somewhat agree	Somewhat disagree	Neutral	Somewhat agree	Somewhat disagree
49	I have read and understood the above consent form. I certify that I am 21 years old or older and, by clicking the next button to enter the survey, I indicate my willingness to voluntarily take part in the study	Male	30-39	Singaporean Citizen	Chinese	Some college	$90,000-$150,000	4	Employed	Not married but living with someone	No children	No	Not very religious	None	Good	No	No	No	I have provided tissue samples or genetic data to a biobank or genetic database	No	TRUE	Don't Know	Don't Know	Don't Know	TRUE	TRUE	TRUE	TRUE	Don't Know	Don't Know	FALSE	TRUE	Don't Know	Don't Know	23	Dont't Know	Dont't Know	No	Neutral	TRUE	TRUE	Don't Know	Neutral	Neutral	Neutral	Neutral	Neutral	Somewhat disagree	Neutral
50	I have read and understood the above consent form. I certify that I am 21 years old or older and, by clicking the next button to enter the survey, I indicate my willingness to voluntarily take part in the study	Female	21-29	Singaporean Citizen	Chinese	Bachelor's degree or equivalent	$90,000-$150,000	4	Employed	Not married and not living with someone	No children	No	Somewhat religious	Christian	Excellent	No	I Dont't Know	No	I have not provided tissue samples or genetic data to a biobank or genetic database, and I will not in the future.	No	FALSE	TRUE	Don't Know	TRUE	TRUE	Don't Know	TRUE	Don't Know	TRUE	TRUE	Don't Know	TRUE	FALSE	TRUE	23	Guanine	Dont't Know	Yes (At School)	Neutral	FALSE	FALSE	FALSE	Strongly agree	Neutral	Neutral	Somewhat agree	Neutral	Somewhat agree	Neutral
51	I have read and understood the above consent form. I certify that I am 21 years old or older and, by clicking the next button to enter the survey, I indicate my willingness to voluntarily take part in the study	Male	40-49	Singaporean Citizen	Chinese	Some college	$60,000-$90,000	More than 4	Employed	Married	Has children	Yes	Somewhat religious	Muslim	Very Good	No	No	Yes	I have provided tissue samples or genetic data to a biobank or genetic database	No	FALSE	TRUE	Don't Know	TRUE	TRUE	FALSE	TRUE	TRUE	TRUE	TRUE	FALSE	FALSE	Don't Know	TRUE	24	Thymine	More than 100,000	Yes (At School)	Somewhat agree	TRUE	TRUE	FALSE	Strongly agree	Strongly agree	Somewhat agree	Somewhat disagree	Strongly agree	Strongly agree	Somewhat agree
52	I have read and understood the above consent form. I certify that I am 21 years old or older and, by clicking the next button to enter the survey, I indicate my willingness to voluntarily take part in the study	Female	40-49	Permanent Resident (Long term resident)	Chinese	Bachelor's degree or equivalent	$90,000-$150,000	More than 4	Employed	Not married and not living with someone	No children	No	Not very religious	Buddhist	Very Good	No	No	No	I have not provided tissue samples or genetic data to a biobank or genetic database, but I might in the future	No	TRUE	TRUE	FALSE	TRUE	TRUE	TRUE	TRUE	TRUE	TRUE	TRUE	TRUE	TRUE	FALSE	TRUE	23	Thymine	Dont't Know	Yes (At University)	Strongly agree	TRUE	Don't Know	TRUE	Strongly disagree	Strongly agree	Somewhat agree	Strongly disagree	Strongly agree	Strongly disagree	Somewhat disagree
53	I have read and understood the above consent form. I certify that I am 21 years old or older and, by clicking the next button to enter the survey, I indicate my willingness to voluntarily take part in the study	Female	50-59	Singaporean Citizen	Chinese	Bachelor's degree or equivalent	$90,000-$150,000	3	Employed	Married	Has children	No	Somewhat religious	Christian	Very Good	No	No	No	I have not provided tissue samples or genetic data to a biobank or genetic database, and I will not in the future.	No	Don't Know	FALSE	TRUE	TRUE	TRUE	FALSE	TRUE	TRUE	FALSE	FALSE	TRUE	FALSE	FALSE	TRUE	23	Dont't Know	Dont't Know	No	Neutral	TRUE	FALSE	FALSE	Somewhat agree	Somewhat agree	Somewhat agree	Somewhat disagree	Somewhat agree	Somewhat disagree	Neutral
54	I have read and understood the above consent form. I certify that I am 21 years old or older and, by clicking the next button to enter the survey, I indicate my willingness to voluntarily take part in the study	Female	30-39	Permanent Resident (Long term resident)	Other	Bachelor's degree or equivalent	$30,000-$60,000	1	Employed	Not married and not living with someone	No children	No	Somewhat religious	Buddhist	Very Good	No	No	No	I have not provided tissue samples or genetic data to a biobank or genetic database, but I might in the future	No	TRUE	TRUE	FALSE	TRUE	FALSE	Don't Know	TRUE	TRUE	TRUE	TRUE	TRUE	TRUE	FALSE	TRUE	23	Dont't Know	Dont't Know	Yes (At School)	Somewhat agree	Don't Know	Don't Know	Don't Know	Strongly disagree	Somewhat agree	Somewhat disagree	Strongly disagree	Somewhat agree	Strongly agree	Somewhat agree
55	I have read and understood the above consent form. I certify that I am 21 years old or older and, by clicking the next button to enter the survey, I indicate my willingness to voluntarily take part in the study	Male	21-29	Singaporean Citizen	Chinese	Some college	$30,000-$60,000	4	Employed	Not married and not living with someone	No children	No	Somewhat religious	Buddhist	Very Good	No	No	Yes	I have not provided tissue samples or genetic data to a biobank or genetic database, but I might in the future	No	TRUE	TRUE	Don't Know	FALSE	TRUE	FALSE	TRUE	TRUE	TRUE	TRUE	TRUE	FALSE	FALSE	TRUE	23	Dont't Know	20,000 - 25,000	No	Somewhat agree	FALSE	TRUE	FALSE	Somewhat disagree	Somewhat agree	Somewhat agree	Somewhat disagree	Somewhat agree	Somewhat agree	Somewhat agree
56	I have read and understood the above consent form. I certify that I am 21 years old or older and, by clicking the next button to enter the survey, I indicate my willingness to voluntarily take part in the study	Female	40-49	Singaporean Citizen	Chinese	Some college	$30,000-$60,000	4	Employed	Married	No children	No	Not very religious	Christian	Good	No	No	No	I have not provided tissue samples or genetic data to a biobank or genetic database, but I might in the future	No	TRUE	FALSE	TRUE	Don't Know	Don't Know	FALSE	TRUE	TRUE	Don't Know	Don't Know	FALSE	FALSE	FALSE	FALSE	28	Dont't Know	Dont't Know	No	Neutral	TRUE	TRUE	TRUE	Neutral	Neutral	Neutral	Neutral	Neutral	Neutral	Neutral
57	I have read and understood the above consent form. I certify that I am 21 years old or older and, by clicking the next button to enter the survey, I indicate my willingness to voluntarily take part in the study	Male	21-29	Singaporean Citizen	Chinese	Some college	$30,000-$60,000	3	Employed	Married	Has children	Yes	Not at all religious	None	Excellent	No	No	No	I have not provided tissue samples or genetic data to a biobank or genetic database, and I will not in the future.	No	TRUE	FALSE	TRUE	TRUE	TRUE	FALSE	TRUE	TRUE	FALSE	FALSE	TRUE	FALSE	FALSE	FALSE	Dont't Know	Thymine	Dont't Know	No	Neutral	TRUE	Don't Know	Don't Know	Neutral	Somewhat agree	Somewhat agree	Neutral	Somewhat agree	Neutral	Neutral
58	I have read and understood the above consent form. I certify that I am 21 years old or older and, by clicking the next button to enter the survey, I indicate my willingness to voluntarily take part in the study	Male	50-59	Singaporean Citizen	Chinese	High school graduate	$30,000-$60,000	2	Employed	Married	No children	No	Somewhat religious	Other	Very Good	No	No	No	I have not provided tissue samples or genetic data to a biobank or genetic database, and I will not in the future.	No	TRUE	TRUE	TRUE	Don't Know	TRUE	TRUE	TRUE	TRUE	TRUE	TRUE	TRUE	TRUE	FALSE	TRUE	23	Guanine	20,000 - 25,000	No	Neutral	FALSE	FALSE	FALSE	Somewhat disagree	Somewhat agree	Somewhat agree	Neutral	Neutral	Somewhat agree	Somewhat agree
59	I have read and understood the above consent form. I certify that I am 21 years old or older and, by clicking the next button to enter the survey, I indicate my willingness to voluntarily take part in the study	Male	21-29	Singaporean Citizen	Chinese	Bachelor's degree or equivalent	$30,000-$60,000	3	Employed	Not married but living with someone	No children	No	Not very religious	Buddhist	Good	No	No	No	I have not provided tissue samples or genetic data to a biobank or genetic database, but I might in the future	No	Don't Know	TRUE	Don't Know	Don't Know	TRUE	TRUE	TRUE	TRUE	Don't Know	Don't Know	TRUE	TRUE	FALSE	TRUE	23	Dont't Know	More than 100,000	No	Strongly disagree	Don't Know	FALSE	Don't Know	Strongly disagree	Strongly agree	Strongly disagree	Strongly disagree	Strongly agree	Somewhat disagree	Somewhat agree
60	I have read and understood the above consent form. I certify that I am 21 years old or older and, by clicking the next button to enter the survey, I indicate my willingness to voluntarily take part in the study	Female	21-29	Singaporean Citizen	Chinese	Some college	Less than $30,000	4	Employed	Not married and not living with someone	No children	No	Not very religious	Other	Good	Yes	No	No	I have not provided tissue samples or genetic data to a biobank or genetic database, and I will not in the future.	No	FALSE	TRUE	FALSE	Don't Know	Don't Know	TRUE	TRUE	TRUE	TRUE	Don't Know	TRUE	Don't Know	FALSE	Don't Know	Dont't Know	Dont't Know	Dont't Know	Yes (At School)	Somewhat disagree	FALSE	FALSE	FALSE	Strongly disagree	Neutral	Neutral	Neutral	Neutral	Strongly agree	Somewhat disagree
61	I have read and understood the above consent form. I certify that I am 21 years old or older and, by clicking the next button to enter the survey, I indicate my willingness to voluntarily take part in the study	Female	30-39	Singaporean Citizen	Chinese	Bachelor's degree or equivalent	$60,000-$90,000	3	Unemployed	Married	Has children	Yes	Not at all religious	Taoist	Fair	No	Yes	No	I have not provided tissue samples or genetic data to a biobank or genetic database, and I will not in the future.	No	FALSE	TRUE	FALSE	FALSE	TRUE	FALSE	TRUE	TRUE	TRUE	FALSE	TRUE	TRUE	FALSE	TRUE	23	Dont't Know	Dont't Know	No	Strongly disagree	TRUE	TRUE	Don't Know	Strongly disagree	Neutral	Somewhat agree	Strongly disagree	Strongly agree	Strongly agree	Strongly agree
62	I have read and understood the above consent form. I certify that I am 21 years old or older and, by clicking the next button to enter the survey, I indicate my willingness to voluntarily take part in the study	Male	40-49	Singaporean Citizen	Chinese	Some college	$60,000-$90,000	4	Employed	Married	Has children	Yes	Somewhat religious	Buddhist	Good	No	No	No	I have not provided tissue samples or genetic data to a biobank or genetic database, but I might in the future	No	TRUE	FALSE	Don't Know	FALSE	FALSE	TRUE	TRUE	TRUE	TRUE	FALSE	TRUE	Don't Know	TRUE	TRUE	Dont't Know	Dont't Know	Dont't Know	No	Somewhat disagree	TRUE	TRUE	FALSE	Neutral	Somewhat agree	Neutral	Somewhat agree	Somewhat agree	Somewhat agree	Somewhat disagree
63	I have read and understood the above consent form. I certify that I am 21 years old or older and, by clicking the next button to enter the survey, I indicate my willingness to voluntarily take part in the study	Male	30-39	Singaporean Citizen	Mixed Race	Master's degree or equivalent	$90,000-$150,000	3	Employed	Married	Has children	Yes	Very religious	Muslim	Good	No	No	Yes	I have not provided tissue samples or genetic data to a biobank or genetic database, but I might in the future	No	TRUE	TRUE	FALSE	TRUE	FALSE	TRUE	TRUE	TRUE	TRUE	TRUE	FALSE	TRUE	FALSE	TRUE	23	Thymine	20,000 - 25,000	Yes (At University)	Somewhat agree	FALSE	FALSE	FALSE	Neutral	Somewhat agree	Somewhat agree	Somewhat disagree	Somewhat agree	Somewhat disagree	Somewhat disagree
64	I have read and understood the above consent form. I certify that I am 21 years old or older and, by clicking the next button to enter the survey, I indicate my willingness to voluntarily take part in the study	Male	30-39	Permanent Resident (Long term resident)	Chinese	Bachelor's degree or equivalent	$90,000-$150,000	2	Employed	Married	No children	No	Not at all religious	None	Good	No	No	No	I have not provided tissue samples or genetic data to a biobank or genetic database, and I will not in the future.	No	TRUE	TRUE	FALSE	TRUE	FALSE	TRUE	FALSE	TRUE	FALSE	TRUE	TRUE	TRUE	TRUE	TRUE	24	Thymine	70,000 - 75,000	Yes (At School)	Somewhat disagree	TRUE	TRUE	FALSE	Strongly disagree	Somewhat agree	Neutral	Strongly disagree	Somewhat agree	Somewhat agree	Neutral
65	I have read and understood the above consent form. I certify that I am 21 years old or older and, by clicking the next button to enter the survey, I indicate my willingness to voluntarily take part in the study	Female	50-59	Singaporean Citizen	Chinese	Some college	$60,000-$90,000	3	Employed	Married	Has children	Yes	Not very religious	None	Fair	Yes	I Dont't Know	No	I have provided tissue samples or genetic data to a biobank or genetic database	No	TRUE	TRUE	FALSE	TRUE	TRUE	TRUE	TRUE	TRUE	FALSE	TRUE	TRUE	FALSE	FALSE	TRUE	27	Dont't Know	70,000 - 75,000	No	Neutral	FALSE	TRUE	FALSE	Somewhat disagree	Somewhat agree	Neutral	Somewhat agree	Somewhat agree	Somewhat agree	Somewhat disagree
66	I have read and understood the above consent form. I certify that I am 21 years old or older and, by clicking the next button to enter the survey, I indicate my willingness to voluntarily take part in the study	Female	40-49	Singaporean Citizen	Malay	Some college	Less than $30,000	3	Employed	Not married and not living with someone	No children	No	Somewhat religious	Muslim	Fair	No	Yes	No	I have not provided tissue samples or genetic data to a biobank or genetic database, and I will not in the future.	No	TRUE	TRUE	Don't Know	FALSE	TRUE	FALSE	TRUE	TRUE	FALSE	Don't Know	FALSE	FALSE	FALSE	TRUE	Dont't Know	Dont't Know	Dont't Know	No	Strongly disagree	Don't Know	FALSE	FALSE	Strongly disagree	Somewhat agree	Neutral	Somewhat disagree	Strongly agree	Somewhat disagree	Strongly agree
67	I have read and understood the above consent form. I certify that I am 21 years old or older and, by clicking the next button to enter the survey, I indicate my willingness to voluntarily take part in the study	Female	30-39	Singaporean Citizen	Chinese	Some college	$30,000-$60,000	4	Other	Divorced	Has children	Yes	Very religious	Christian	Very Good	No	I Dont't Know	No	I have not provided tissue samples or genetic data to a biobank or genetic database, but I might in the future	No	Don't Know	TRUE	FALSE	TRUE	Don't Know	TRUE	FALSE	TRUE	TRUE	Don't Know	Don't Know	Don't Know	FALSE	TRUE	Dont't Know	Dont't Know	Dont't Know	No	Neutral	Don't Know	Don't Know	FALSE	Strongly disagree	Neutral	Neutral	Somewhat disagree	Somewhat disagree	Neutral	Somewhat agree
68	I have read and understood the above consent form. I certify that I am 21 years old or older and, by clicking the next button to enter the survey, I indicate my willingness to voluntarily take part in the study	Male	30-39	Singaporean Citizen	Malay	Master's degree or equivalent	More than $150,000	More than 4	Employed	Married	Has children	Yes	Very religious	Muslim	Excellent	No	I Dont't Know	Yes	I have not provided tissue samples or genetic data to a biobank or genetic database, but I might in the future	No	TRUE	TRUE	TRUE	TRUE	FALSE	TRUE	FALSE	Don't Know	Don't Know	Don't Know	Don't Know	TRUE	TRUE	FALSE	27	Thymine	70,000 - 75,000	Yes (At University)	Strongly agree	TRUE	TRUE	FALSE	Strongly agree	Somewhat agree	Strongly agree	Strongly agree	Strongly agree	Strongly agree	Strongly agree
69	I have read and understood the above consent form. I certify that I am 21 years old or older and, by clicking the next button to enter the survey, I indicate my willingness to voluntarily take part in the study	Male	30-39	Permanent Resident (Long term resident)	Chinese	Some college	$60,000-$90,000	More than 4	Employed	Not married but living with someone	No children	No	Somewhat religious	Buddhist	Excellent	No	No	Yes	I have provided tissue samples or genetic data to a biobank or genetic database	No	TRUE	TRUE	FALSE	FALSE	FALSE	TRUE	TRUE	TRUE	TRUE	FALSE	TRUE	FALSE	TRUE	TRUE	Dont't Know	Dont't Know	Dont't Know	No	Somewhat agree	TRUE	TRUE	TRUE	Strongly disagree	Neutral	Somewhat agree	Strongly disagree	Neutral	Somewhat agree	Strongly disagree
70	I have read and understood the above consent form. I certify that I am 21 years old or older and, by clicking the next button to enter the survey, I indicate my willingness to voluntarily take part in the study	Female	40-49	Singaporean Citizen	Chinese	Bachelor's degree or equivalent	$90,000-$150,000	4	Employed	Married	Has children	Yes	Somewhat religious	Buddhist	Good	No	No	No	I have not provided tissue samples or genetic data to a biobank or genetic database, but I might in the future	No	TRUE	TRUE	Don't Know	TRUE	TRUE	TRUE	TRUE	TRUE	Don't Know	FALSE	FALSE	TRUE	FALSE	TRUE	23	Dont't Know	20,000 - 25,000	No	Somewhat agree	TRUE	TRUE	Don't Know	Strongly disagree	Somewhat agree	Somewhat agree	Somewhat disagree	Somewhat agree	Somewhat agree	Strongly agree
71	I have read and understood the above consent form. I certify that I am 21 years old or older and, by clicking the next button to enter the survey, I indicate my willingness to voluntarily take part in the study	Male	40-49	Permanent Resident (Long term resident)	Chinese	Bachelor's degree or equivalent	$90,000-$150,000	4	Employed	Married	Has children	Yes	Somewhat religious	Christian	Good	No	No	No	I have not provided tissue samples or genetic data to a biobank or genetic database, but I might in the future	No	Don't Know	Don't Know	Don't Know	TRUE	Don't Know	Don't Know	Don't Know	TRUE	Don't Know	Don't Know	Don't Know	Don't Know	Don't Know	Don't Know	Dont't Know	Dont't Know	Dont't Know	No	Neutral	Don't Know	FALSE	FALSE	Neutral	Neutral	Neutral	Somewhat agree	Somewhat agree	Neutral	Neutral
72	I have read and understood the above consent form. I certify that I am 21 years old or older and, by clicking the next button to enter the survey, I indicate my willingness to voluntarily take part in the study	Male	50-59	Singaporean Citizen	Chinese	Bachelor's degree or equivalent	More than $150,000	3	Employed	Married	Has children	No	Somewhat religious	Buddhist	Fair	No	No	Yes	I have not provided tissue samples or genetic data to a biobank or genetic database, but I might in the future	No	TRUE	FALSE	TRUE	TRUE	TRUE	FALSE	FALSE	FALSE	TRUE	TRUE	TRUE	FALSE	TRUE	Don't Know	Dont't Know	Cytosine	Dont't Know	No	Neutral	TRUE	FALSE	FALSE	Somewhat disagree	Neutral	Somewhat disagree	Somewhat agree	Somewhat agree	Somewhat disagree	Neutral
73	I have read and understood the above consent form. I certify that I am 21 years old or older and, by clicking the next button to enter the survey, I indicate my willingness to voluntarily take part in the study	Female	30-39	Singaporean Citizen	Chinese	Some college	Less than $30,000	4	Unemployed	Not married but living with someone	No children	No	Very religious	Christian	Fair	No	No	No	I have not provided tissue samples or genetic data to a biobank or genetic database, and I will not in the future.	No	TRUE	TRUE	Don't Know	TRUE	TRUE	Don't Know	Don't Know	TRUE	Don't Know	Don't Know	Don't Know	Don't Know	Don't Know	Don't Know	Dont't Know	Dont't Know	Dont't Know	No	Somewhat disagree	Don't Know	Don't Know	Don't Know	Somewhat agree	Somewhat agree	Neutral	Neutral	Neutral	Somewhat agree	Somewhat agree
74	I have read and understood the above consent form. I certify that I am 21 years old or older and, by clicking the next button to enter the survey, I indicate my willingness to voluntarily take part in the study	Male	50-59	Singaporean Citizen	Chinese	Some college	$90,000-$150,000	3	Employed	Married	No children	No	Somewhat religious	Buddhist	Good	No	No	No	I have not provided tissue samples or genetic data to a biobank or genetic database, and I will not in the future.	No	TRUE	TRUE	TRUE	FALSE	FALSE	FALSE	TRUE	TRUE	TRUE	TRUE	FALSE	Don't Know	Don't Know	Don't Know	Dont't Know	Dont't Know	Dont't Know	No	Neutral	FALSE	FALSE	FALSE	Neutral	Neutral	Somewhat agree	Neutral	Neutral	Somewhat agree	Neutral
75	I have read and understood the above consent form. I certify that I am 21 years old or older and, by clicking the next button to enter the survey, I indicate my willingness to voluntarily take part in the study	Female	40-49	Singaporean Citizen	Eurasian	Bachelor's degree or equivalent	$90,000-$150,000	4	Employed	Divorced	Has children	Yes	Somewhat religious	Christian	Good	No	No	Yes	I have not provided tissue samples or genetic data to a biobank or genetic database, but I might in the future	No	Don't Know	TRUE	Don't Know	TRUE	TRUE	TRUE	TRUE	FALSE	TRUE	TRUE	Don't Know	Don't Know	FALSE	FALSE	Dont't Know	Dont't Know	Dont't Know	Yes (At University)	Somewhat agree	TRUE	FALSE	FALSE	Strongly disagree	Neutral	Somewhat agree	Strongly agree	Strongly disagree	Strongly disagree	Somewhat agree
76	I have read and understood the above consent form. I certify that I am 21 years old or older and, by clicking the next button to enter the survey, I indicate my willingness to voluntarily take part in the study	Male	40-49	Singaporean Citizen	Chinese	Bachelor's degree or equivalent	More than $150,000	4	Employed	Married	Has children	Yes	Not at all religious	None	Fair	No	No	No	I have not provided tissue samples or genetic data to a biobank or genetic database, but I might in the future	No	TRUE	TRUE	FALSE	FALSE	FALSE	FALSE	TRUE	TRUE	FALSE	TRUE	FALSE	TRUE	FALSE	FALSE	27	Thymine	Dont't Know	Yes (At School)	Somewhat agree	TRUE	TRUE	TRUE	Strongly disagree	Strongly agree	Strongly agree	Strongly disagree	Somewhat agree	Somewhat disagree	Somewhat disagree
77	I have read and understood the above consent form. I certify that I am 21 years old or older and, by clicking the next button to enter the survey, I indicate my willingness to voluntarily take part in the study	Male	60-69	Singaporean Citizen	Chinese	High school graduate	$60,000-$90,000	4	Unemployed	Married	Has children	No	Not at all religious	None	Poor	No	No	No	I have not provided tissue samples or genetic data to a biobank or genetic database, but I might in the future	No	Don't Know	FALSE	FALSE	FALSE	TRUE	TRUE	TRUE	Don't Know	Don't Know	FALSE	TRUE	Don't Know	TRUE	TRUE	Dont't Know	Dont't Know	More than 100,000	No	Strongly disagree	FALSE	TRUE	FALSE	Strongly disagree	Somewhat agree	Somewhat disagree	Somewhat agree	Strongly agree	Strongly agree	Somewhat agree
78	I have read and understood the above consent form. I certify that I am 21 years old or older and, by clicking the next button to enter the survey, I indicate my willingness to voluntarily take part in the study	Female	30-39	Singaporean Citizen	Chinese	Master's degree or equivalent	$30,000-$60,000	3	Employed	Not married and not living with someone	No children	No	Not at all religious	None	Good	No	No	Tried but was not accepted	I have not provided tissue samples or genetic data to a biobank or genetic database, but I might in the future	No	FALSE	TRUE	FALSE	TRUE	TRUE	Don't Know	TRUE	FALSE	Don't Know	TRUE	FALSE	TRUE	FALSE	TRUE	23	Guanine	More than 100,000	No	Somewhat disagree	Don't Know	Don't Know	FALSE	Strongly disagree	Somewhat agree	Somewhat disagree	Somewhat disagree	Somewhat agree	Neutral	Somewhat agree
79	I have read and understood the above consent form. I certify that I am 21 years old or older and, by clicking the next button to enter the survey, I indicate my willingness to voluntarily take part in the study	Male	21-29	Singaporean Citizen	Indian	Bachelor's degree or equivalent	$30,000-$60,000	4	Employed	Not married and not living with someone	No children	No	Not very religious	Hindu	Excellent	No	No	Yes	I have not provided tissue samples or genetic data to a biobank or genetic database, and I will not in the future.	No	Don't Know	Don't Know	TRUE	FALSE	Don't Know	TRUE	FALSE	Don't Know	TRUE	FALSE	TRUE	Don't Know	TRUE	Don't Know	24	Cytosine	35,000 - 40,000	No	Neutral	FALSE	FALSE	FALSE	Strongly disagree	Strongly agree	Somewhat agree	Neutral	Somewhat disagree	Neutral	Somewhat agree
80	I have read and understood the above consent form. I certify that I am 21 years old or older and, by clicking the next button to enter the survey, I indicate my willingness to voluntarily take part in the study	Male	40-49	Permanent Resident (Long term resident)	Other	Bachelor's degree or equivalent	$60,000-$90,000	4	Employed	Married	Has children	Yes	Not very religious	Christian	Excellent	No	No	No	I have not provided tissue samples or genetic data to a biobank or genetic database, and I will not in the future.	No	TRUE	FALSE	Don't Know	FALSE	TRUE	FALSE	FALSE	TRUE	TRUE	Don't Know	Don't Know	FALSE	FALSE	TRUE	23	Dont't Know	Dont't Know	No	Neutral	TRUE	FALSE	FALSE	Neutral	Somewhat agree	Strongly agree	Strongly disagree	Somewhat agree	Neutral	Neutral
81	I have read and understood the above consent form. I certify that I am 21 years old or older and, by clicking the next button to enter the survey, I indicate my willingness to voluntarily take part in the study	Female	40-49	Singaporean Citizen	Chinese	Some college	$90,000-$150,000	More than 4	Employed	Married	Has children	Yes	Somewhat religious	Buddhist	Fair	No	No	No	I have not provided tissue samples or genetic data to a biobank or genetic database, but I might in the future	No	TRUE	TRUE	TRUE	TRUE	Don't Know	FALSE	TRUE	TRUE	Don't Know	Don't Know	FALSE	Don't Know	FALSE	Don't Know	28	Dont't Know	Dont't Know	No	Somewhat disagree	FALSE	TRUE	FALSE	Somewhat disagree	Somewhat agree	Neutral	Neutral	Somewhat disagree	Neutral	Neutral
82	I have read and understood the above consent form. I certify that I am 21 years old or older and, by clicking the next button to enter the survey, I indicate my willingness to voluntarily take part in the study	Male	30-39	Singaporean Citizen	Chinese	Master's degree or equivalent	$60,000-$90,000	4	Employed	Married	Has children	Yes	Somewhat religious	Christian	Good	No	No	Yes	I have provided tissue samples or genetic data to a biobank or genetic database	No	FALSE	TRUE	TRUE	TRUE	TRUE	TRUE	TRUE	TRUE	TRUE	TRUE	FALSE	TRUE	FALSE	TRUE	23	Dont't Know	Dont't Know	Yes (At University)	Strongly agree	TRUE	FALSE	FALSE	Somewhat agree	Neutral	Neutral	Somewhat agree	Somewhat agree	Somewhat agree	Neutral
83	I have read and understood the above consent form. I certify that I am 21 years old or older and, by clicking the next button to enter the survey, I indicate my willingness to voluntarily take part in the study	Male	40-49	Singaporean Citizen	Chinese	PhD, MD, JD, or equivalent	More than $150,000	4	Employed	Married	Has children	Yes	Somewhat religious	Buddhist	Excellent	No	No	Yes	I have provided tissue samples or genetic data to a biobank or genetic database	No	FALSE	FALSE	FALSE	FALSE	FALSE	FALSE	TRUE	TRUE	TRUE	TRUE	FALSE	TRUE	FALSE	TRUE	23	Thymine	20,000 - 25,000	Yes (At University)	Strongly agree	FALSE	FALSE	FALSE	Strongly disagree	Strongly disagree	Strongly disagree	Somewhat disagree	Somewhat agree	Somewhat disagree	Strongly disagree
84	I have read and understood the above consent form. I certify that I am 21 years old or older and, by clicking the next button to enter the survey, I indicate my willingness to voluntarily take part in the study	Male	21-29	Singaporean Citizen	Chinese	Bachelor's degree or equivalent	$60,000-$90,000	3	Employed	Not married but living with someone	No children	No	Not at all religious	Buddhist	Good	No	No	No	I have not provided tissue samples or genetic data to a biobank or genetic database, and I will not in the future.	No	Don't Know	FALSE	Don't Know	Don't Know	FALSE	TRUE	FALSE	FALSE	FALSE	FALSE	FALSE	Don't Know	Don't Know	Don't Know	27	Dont't Know	70,000 - 75,000	No	Somewhat disagree	FALSE	TRUE	FALSE	Neutral	Neutral	Somewhat agree	Neutral	Somewhat agree	Somewhat agree	Neutral
85	I have read and understood the above consent form. I certify that I am 21 years old or older and, by clicking the next button to enter the survey, I indicate my willingness to voluntarily take part in the study	Female	50-59	Singaporean Citizen	Chinese	Bachelor's degree or equivalent	More than $150,000	More than 4	Employed	Married	Has children	No	Somewhat religious	Buddhist	Very Good	No	No	No	I have not provided tissue samples or genetic data to a biobank or genetic database, but I might in the future	No	TRUE	TRUE	TRUE	FALSE	TRUE	FALSE	TRUE	TRUE	FALSE	FALSE	TRUE	Don't Know	FALSE	TRUE	23	Thymine	20,000 - 25,000	No	Somewhat agree	FALSE	FALSE	FALSE	Somewhat disagree	Somewhat agree	Strongly disagree	Neutral	Somewhat disagree	Somewhat agree	Somewhat agree
86	I have read and understood the above consent form. I certify that I am 21 years old or older and, by clicking the next button to enter the survey, I indicate my willingness to voluntarily take part in the study	Male	60-69	Singaporean Citizen	Chinese	Bachelor's degree or equivalent	$60,000-$90,000	4	Employed	Married	Has children	Yes	Somewhat religious	Christian	Excellent	No	No	Yes	I have not provided tissue samples or genetic data to a biobank or genetic database, but I might in the future	No	TRUE	TRUE	TRUE	FALSE	TRUE	FALSE	FALSE	FALSE	TRUE	FALSE	TRUE	FALSE	FALSE	Don't Know	Dont't Know	Dont't Know	More than 100,000	No	Somewhat agree	TRUE	FALSE	FALSE	Strongly agree	Strongly agree	Strongly agree	Neutral	Strongly agree	Strongly agree	Strongly agree
87	I have read and understood the above consent form. I certify that I am 21 years old or older and, by clicking the next button to enter the survey, I indicate my willingness to voluntarily take part in the study	Female	50-59	Singaporean Citizen	Chinese	Some college	More than $150,000	More than 4	Employed	Married	Has children	No	Somewhat religious	Christian	Good	No	No	No	I have not provided tissue samples or genetic data to a biobank or genetic database, and I will not in the future.	No	FALSE	Don't Know	Don't Know	TRUE	FALSE	TRUE	TRUE	TRUE	Don't Know	Don't Know	Don't Know	Don't Know	FALSE	Don't Know	Dont't Know	Dont't Know	Dont't Know	No	Strongly disagree	FALSE	FALSE	FALSE	Somewhat disagree	Neutral	Neutral	Somewhat agree	Somewhat disagree	Somewhat disagree	Somewhat disagree
88	I have read and understood the above consent form. I certify that I am 21 years old or older and, by clicking the next button to enter the survey, I indicate my willingness to voluntarily take part in the study	Male	80+	Permanent Resident (Long term resident)	European	PhD, MD, JD, or equivalent	Less than $30,000	1	Retired	Divorced	Has children	No	Not at all religious	None	Good	No	No	No	I have not provided tissue samples or genetic data to a biobank or genetic database, and I will not in the future.	No	Don't Know	Don't Know	Don't Know	Don't Know	Don't Know	Don't Know	Don't Know	Don't Know	Don't Know	Don't Know	Don't Know	Don't Know	FALSE	Don't Know	Dont't Know	Dont't Know	Dont't Know	No	Somewhat disagree	Don't Know	Don't Know	Don't Know	Neutral	Neutral	Neutral	Strongly disagree	Somewhat agree	Somewhat disagree	Neutral
89	I have read and understood the above consent form. I certify that I am 21 years old or older and, by clicking the next button to enter the survey, I indicate my willingness to voluntarily take part in the study	Female	50-59	Singaporean Citizen	Chinese	Some college	$90,000-$150,000	2	Employed	Not married but living with someone	No children	No	Not very religious	Christian	Very Good	No	No	No	I have not provided tissue samples or genetic data to a biobank or genetic database, but I might in the future	No	TRUE	TRUE	TRUE	TRUE	TRUE	TRUE	TRUE	TRUE	TRUE	TRUE	TRUE	Don't Know	FALSE	TRUE	Dont't Know	Dont't Know	Dont't Know	Yes (At School)	Neutral	TRUE	TRUE	TRUE	Somewhat disagree	Somewhat agree	Somewhat agree	Neutral	Strongly agree	Somewhat agree	Somewhat agree
90	I have read and understood the above consent form. I certify that I am 21 years old or older and, by clicking the next button to enter the survey, I indicate my willingness to voluntarily take part in the study	Female	30-39	Permanent Resident (Long term resident)	Chinese	Bachelor's degree or equivalent	$90,000-$150,000	2	Employed	Married	No children	No	Very religious	Christian	Very Good	No	Yes	No	I have not provided tissue samples or genetic data to a biobank or genetic database, and I will not in the future.	No	TRUE	TRUE	Don't Know	FALSE	Don't Know	TRUE	TRUE	TRUE	Don't Know	Don't Know	Don't Know	TRUE	FALSE	TRUE	23	Dont't Know	Dont't Know	No	Strongly disagree	FALSE	FALSE	FALSE	Strongly disagree	Neutral	Somewhat agree	Neutral	Strongly disagree	Somewhat agree	Somewhat agree
91	I have read and understood the above consent form. I certify that I am 21 years old or older and, by clicking the next button to enter the survey, I indicate my willingness to voluntarily take part in the study	Female	21-29	Singaporean Citizen	Chinese	Bachelor's degree or equivalent	$30,000-$60,000	4	Other	Not married but living with someone	No children	No	Not very religious	Buddhist	Good	No	No	No	I have not provided tissue samples or genetic data to a biobank or genetic database, and I will not in the future.	No	Don't Know	TRUE	Don't Know	TRUE	Don't Know	FALSE	TRUE	TRUE	TRUE	Don't Know	Don't Know	FALSE	Don't Know	Don't Know	23	Dont't Know	Dont't Know	Yes (At School)	Somewhat disagree	Don't Know	Don't Know	Don't Know	Somewhat disagree	Neutral	Neutral	Somewhat disagree	Neutral	Neutral	Neutral
92	I have read and understood the above consent form. I certify that I am 21 years old or older and, by clicking the next button to enter the survey, I indicate my willingness to voluntarily take part in the study	Female	30-39	Singaporean Citizen	Indian	High school graduate	Less than $30,000	4	Employed	Married	Has children	Yes	Not very religious	Muslim	Fair	No	No	No	I have not provided tissue samples or genetic data to a biobank or genetic database, and I will not in the future.	No	Don't Know	TRUE	FALSE	TRUE	TRUE	Don't Know	TRUE	FALSE	FALSE	Don't Know	FALSE	FALSE	FALSE	TRUE	23	Dont't Know	20,000 - 25,000	No	Neutral	TRUE	TRUE	TRUE	Strongly disagree	Neutral	Neutral	Somewhat agree	Strongly agree	Strongly agree	Strongly agree
93	I have read and understood the above consent form. I certify that I am 21 years old or older and, by clicking the next button to enter the survey, I indicate my willingness to voluntarily take part in the study	Male	50-59	Permanent Resident (Long term resident)	Indian	Master's degree or equivalent	$90,000-$150,000	4	Employed	Married	Has children	Yes	Somewhat religious	Hindu	Very Good	No	No	Yes	I have not provided tissue samples or genetic data to a biobank or genetic database, and I will not in the future.	No	TRUE	TRUE	TRUE	FALSE	TRUE	FALSE	TRUE	TRUE	TRUE	Don't Know	TRUE	TRUE	FALSE	TRUE	Dont't Know	Dont't Know	More than 100,000	No	Somewhat agree	TRUE	FALSE	Don't Know	Strongly disagree	Strongly agree	Strongly agree	Strongly disagree	Strongly agree	Strongly agree	Somewhat agree
94	I have read and understood the above consent form. I certify that I am 21 years old or older and, by clicking the next button to enter the survey, I indicate my willingness to voluntarily take part in the study	Male	60-69	Singaporean Citizen	Chinese	Some high school	$90,000-$150,000	4	Employed	Married	Has children	No	Somewhat religious	Buddhist	Fair	No	No	No	I have not provided tissue samples or genetic data to a biobank or genetic database, and I will not in the future.	No	TRUE	TRUE	TRUE	Don't Know	Don't Know	TRUE	TRUE	TRUE	Don't Know	Don't Know	TRUE	Don't Know	FALSE	TRUE	Dont't Know	Dont't Know	Dont't Know	No	Strongly disagree	TRUE	Don't Know	Don't Know	Somewhat agree	Somewhat agree	Somewhat agree	Somewhat agree	Somewhat disagree	Somewhat agree	Neutral
95	I have read and understood the above consent form. I certify that I am 21 years old or older and, by clicking the next button to enter the survey, I indicate my willingness to voluntarily take part in the study	Male	30-39	Singaporean Citizen	Chinese	Bachelor's degree or equivalent	$60,000-$90,000	2	Employed	Not married and not living with someone	No children	No	Not very religious	Taoist	Fair	No	No	Yes	I have provided tissue samples or genetic data to a biobank or genetic database	No	TRUE	FALSE	TRUE	TRUE	TRUE	FALSE	FALSE	FALSE	Don't Know	Don't Know	Don't Know	Don't Know	Don't Know	Don't Know	Dont't Know	Cytosine	35,000 - 40,000	No	Somewhat agree	TRUE	FALSE	FALSE	Neutral	Somewhat agree	Somewhat agree	Somewhat agree	Neutral	Somewhat agree	Somewhat agree
96	I have read and understood the above consent form. I certify that I am 21 years old or older and, by clicking the next button to enter the survey, I indicate my willingness to voluntarily take part in the study	Male	60-69	Singaporean Citizen	Chinese	Bachelor's degree or equivalent	$90,000-$150,000	2	Retired	Married	Has children	No	Very religious	Christian	Good	No	No	No	I have not provided tissue samples or genetic data to a biobank or genetic database, but I might in the future	No	Don't Know	TRUE	Don't Know	TRUE	Don't Know	FALSE	TRUE	Don't Know	Don't Know	TRUE	FALSE	FALSE	FALSE	TRUE	Dont't Know	Dont't Know	Dont't Know	No	Somewhat agree	Don't Know	FALSE	FALSE	Strongly disagree	Neutral	Somewhat disagree	Somewhat disagree	Somewhat agree	Neutral	Somewhat disagree
97	I have read and understood the above consent form. I certify that I am 21 years old or older and, by clicking the next button to enter the survey, I indicate my willingness to voluntarily take part in the study	Male	40-49	Singaporean Citizen	Chinese	Some college	$60,000-$90,000	3	Employed	Married	Has children	No	Not very religious	Buddhist	Good	No	No	No	I have not provided tissue samples or genetic data to a biobank or genetic database, but I might in the future	No	FALSE	TRUE	Don't Know	FALSE	Don't Know	Don't Know	TRUE	TRUE	Don't Know	Don't Know	FALSE	Don't Know	Don't Know	TRUE	Dont't Know	Dont't Know	Dont't Know	No	Strongly disagree	Don't Know	FALSE	FALSE	Neutral	Neutral	Neutral	Neutral	Somewhat disagree	Neutral	Neutral
98	I have read and understood the above consent form. I certify that I am 21 years old or older and, by clicking the next button to enter the survey, I indicate my willingness to voluntarily take part in the study	Female	21-29	Singaporean Citizen	Chinese	Bachelor's degree or equivalent	$90,000-$150,000	More than 4	Employed	Not married and not living with someone	No children	No	Somewhat religious	Christian	Good	No	No	No	I have not provided tissue samples or genetic data to a biobank or genetic database, and I will not in the future.	No	TRUE	TRUE	FALSE	TRUE	TRUE	FALSE	TRUE	TRUE	TRUE	TRUE	FALSE	FALSE	FALSE	TRUE	23	Guanine	Dont't Know	Yes (At School)	Somewhat disagree	FALSE	FALSE	FALSE	Somewhat disagree	Somewhat disagree	Neutral	Somewhat agree	Somewhat disagree	Strongly agree	Somewhat disagree
99	I have read and understood the above consent form. I certify that I am 21 years old or older and, by clicking the next button to enter the survey, I indicate my willingness to voluntarily take part in the study	Female	50-59	Singaporean Citizen	Chinese	High school graduate	Less than $30,000	1	Employed	Divorced	No children	No	Not very religious	Christian	Good	No	No	No	I have not provided tissue samples or genetic data to a biobank or genetic database, and I will not in the future.	No	FALSE	TRUE	TRUE	TRUE	Don't Know	TRUE	TRUE	FALSE	TRUE	Don't Know	Don't Know	TRUE	FALSE	Don't Know	23	Dont't Know	Dont't Know	No	Strongly disagree	FALSE	FALSE	FALSE	Strongly disagree	Neutral	Strongly agree	Neutral	Strongly agree	Neutral	Strongly disagree
100	I have read and understood the above consent form. I certify that I am 21 years old or older and, by clicking the next button to enter the survey, I indicate my willingness to voluntarily take part in the study	Male	21-29	Singaporean Citizen	Chinese	Bachelor's degree or equivalent	$60,000-$90,000	4	Employed	Not married but living with someone	No children	No	Somewhat religious	Christian	Very Good	No	No	No	I have not provided tissue samples or genetic data to a biobank or genetic database, but I might in the future	No	FALSE	TRUE	FALSE	Don't Know	TRUE	TRUE	TRUE	TRUE	Don't Know	Don't Know	TRUE	FALSE	FALSE	TRUE	Dont't Know	Dont't Know	Dont't Know	No	Neutral	TRUE	FALSE	FALSE	Somewhat disagree	Somewhat agree	Somewhat agree	Strongly disagree	Strongly agree	Neutral	Neutral
101	I have read and understood the above consent form. I certify that I am 21 years old or older and, by clicking the next button to enter the survey, I indicate my willingness to voluntarily take part in the study	Male	50-59	Singaporean Citizen	Chinese	Master's degree or equivalent	More than $150,000	More than 4	Employed	Married	Has children	No	Not at all religious	None	Good	No	I Dont't Know	Yes	I have not provided tissue samples or genetic data to a biobank or genetic database, and I will not in the future.	No	FALSE	TRUE	TRUE	FALSE	Don't Know	TRUE	TRUE	TRUE	Don't Know	Don't Know	FALSE	TRUE	FALSE	Don't Know	27	Dont't Know	Dont't Know	No	Neutral	TRUE	FALSE	TRUE	Strongly disagree	Neutral	Somewhat agree	Somewhat disagree	Neutral	Somewhat agree	Somewhat disagree
102	I have read and understood the above consent form. I certify that I am 21 years old or older and, by clicking the next button to enter the survey, I indicate my willingness to voluntarily take part in the study	Male	30-39	Singaporean Citizen	Chinese	High school graduate	Less than $30,000	3	Employed	Not married but living with someone	No children	No	Somewhat religious	Christian	Very Good	Yes	No	Yes	I have provided tissue samples or genetic data to a biobank or genetic database	Yes	TRUE	FALSE	TRUE	TRUE	FALSE	TRUE	TRUE	TRUE	TRUE	TRUE	TRUE	FALSE	TRUE	TRUE	24	Cytosine	35,000 - 40,000	Yes (At School)	Somewhat agree	TRUE	FALSE	TRUE	Somewhat agree	Somewhat agree	Somewhat agree	Strongly agree	Strongly agree	Somewhat agree	Somewhat agree
103	I have read and understood the above consent form. I certify that I am 21 years old or older and, by clicking the next button to enter the survey, I indicate my willingness to voluntarily take part in the study	Male	30-39	Singaporean Citizen	Chinese	Bachelor's degree or equivalent	$60,000-$90,000	4	Employed	Married	Has children	Yes	Very religious	Christian	Good	No	No	No	I have not provided tissue samples or genetic data to a biobank or genetic database, and I will not in the future.	No	Don't Know	Don't Know	Don't Know	Don't Know	Don't Know	TRUE	Don't Know	TRUE	Don't Know	Don't Know	Don't Know	Don't Know	Don't Know	Don't Know	27	Dont't Know	70,000 - 75,000	No	Neutral	Don't Know	FALSE	FALSE	Neutral	Neutral	Neutral	Neutral	Neutral	Neutral	Somewhat disagree
104	I have read and understood the above consent form. I certify that I am 21 years old or older and, by clicking the next button to enter the survey, I indicate my willingness to voluntarily take part in the study	Female	21-29	Singaporean Citizen	Chinese	Bachelor's degree or equivalent	$90,000-$150,000	4	Employed	Not married and not living with someone	No children	No	Very religious	Christian	Good	No	Yes	No	I have not provided tissue samples or genetic data to a biobank or genetic database, but I might in the future	No	TRUE	TRUE	FALSE	TRUE	TRUE	FALSE	TRUE	TRUE	TRUE	FALSE	FALSE	TRUE	FALSE	TRUE	28	Thymine	Dont't Know	No	Somewhat disagree	Don't Know	Don't Know	Don't Know	Strongly disagree	Somewhat agree	Neutral	Strongly disagree	Neutral	Somewhat agree	Somewhat disagree
105	I have read and understood the above consent form. I certify that I am 21 years old or older and, by clicking the next button to enter the survey, I indicate my willingness to voluntarily take part in the study	Male	21-29	Singaporean Citizen	Chinese	Some college	$90,000-$150,000	More than 4	Employed	Not married and not living with someone	No children	No	Somewhat religious	Christian	Very Good	No	I Dont't Know	No	I have not provided tissue samples or genetic data to a biobank or genetic database, but I might in the future	No	TRUE	TRUE	TRUE	FALSE	TRUE	TRUE	TRUE	TRUE	TRUE	TRUE	TRUE	FALSE	FALSE	TRUE	28	Dont't Know	Dont't Know	Yes (At School)	Somewhat agree	TRUE	TRUE	TRUE	Somewhat agree	Somewhat agree	Neutral	Somewhat agree	Somewhat agree	Somewhat agree	Somewhat agree
106	I have read and understood the above consent form. I certify that I am 21 years old or older and, by clicking the next button to enter the survey, I indicate my willingness to voluntarily take part in the study	Male	30-39	Singaporean Citizen	Chinese	Some college	$90,000-$150,000	More than 4	Employed	Not married and not living with someone	Has children	No	Not at all religious	None	Fair	No	No	No	I have not provided tissue samples or genetic data to a biobank or genetic database, and I will not in the future.	No	FALSE	TRUE	Don't Know	FALSE	Don't Know	Don't Know	FALSE	TRUE	Don't Know	Don't Know	FALSE	FALSE	Don't Know	TRUE	Dont't Know	Dont't Know	Dont't Know	No	Somewhat disagree	TRUE	Don't Know	Don't Know	Neutral	Somewhat disagree	Neutral	Somewhat disagree	Somewhat agree	Strongly disagree	Somewhat disagree
107	I have read and understood the above consent form. I certify that I am 21 years old or older and, by clicking the next button to enter the survey, I indicate my willingness to voluntarily take part in the study	Female	21-29	Singaporean Citizen	Chinese	Bachelor's degree or equivalent	$90,000-$150,000	3	Employed	Married	Has children	Yes	Very religious	Muslim	Good	No	No	No	I have not provided tissue samples or genetic data to a biobank or genetic database, and I will not in the future.	No	Don't Know	Don't Know	Don't Know	TRUE	Don't Know	Don't Know	Don't Know	Don't Know	Don't Know	Don't Know	Don't Know	TRUE	FALSE	TRUE	23	Dont't Know	Dont't Know	No	Somewhat disagree	Don't Know	Don't Know	Don't Know	Strongly disagree	Somewhat agree	Somewhat agree	Neutral	Somewhat agree	Somewhat agree	Neutral
108	I have read and understood the above consent form. I certify that I am 21 years old or older and, by clicking the next button to enter the survey, I indicate my willingness to voluntarily take part in the study	Male	21-29	Singaporean Citizen	Chinese	Bachelor's degree or equivalent	$30,000-$60,000	More than 4	Employed	Not married and not living with someone	No children	No	Somewhat religious	Buddhist	Good	No	I Dont't Know	No	I have not provided tissue samples or genetic data to a biobank or genetic database, but I might in the future	No	TRUE	TRUE	FALSE	TRUE	FALSE	TRUE	TRUE	TRUE	TRUE	TRUE	TRUE	TRUE	FALSE	TRUE	23	Thymine	20,000 - 25,000	Yes (At University)	Strongly agree	Don't Know	Don't Know	TRUE	Strongly disagree	Strongly agree	Somewhat agree	Strongly disagree	Somewhat agree	Somewhat disagree	Somewhat agree
109	I have read and understood the above consent form. I certify that I am 21 years old or older and, by clicking the next button to enter the survey, I indicate my willingness to voluntarily take part in the study	Female	30-39	Singaporean Citizen	Chinese	Bachelor's degree or equivalent	$60,000-$90,000	2	Employed	Married	No children	No	Somewhat religious	Buddhist	Very Good	No	No	No	I have provided tissue samples or genetic data to a biobank or genetic database	No	TRUE	TRUE	Don't Know	TRUE	TRUE	TRUE	TRUE	TRUE	TRUE	TRUE	FALSE	TRUE	FALSE	TRUE	23	Thymine	Dont't Know	Yes (At University)	Somewhat agree	Don't Know	Don't Know	Don't Know	Somewhat agree	Somewhat agree	Somewhat agree	Strongly disagree	Strongly agree	Strongly disagree	Somewhat disagree
110	I have read and understood the above consent form. I certify that I am 21 years old or older and, by clicking the next button to enter the survey, I indicate my willingness to voluntarily take part in the study	Female	50-59	Singaporean Citizen	Chinese	High school graduate	$30,000-$60,000	3	Employed	Married	Has children	No	Not very religious	Buddhist	Good	No	No	No	I have not provided tissue samples or genetic data to a biobank or genetic database, but I might in the future	No	TRUE	FALSE	TRUE	TRUE	FALSE	FALSE	Don't Know	FALSE	FALSE	FALSE	FALSE	TRUE	FALSE	FALSE	23	Guanine	35,000 - 40,000	No	Somewhat disagree	TRUE	TRUE	TRUE	Somewhat disagree	Somewhat agree	Neutral	Somewhat disagree	Somewhat disagree	Somewhat disagree	Somewhat disagree
111	I have read and understood the above consent form. I certify that I am 21 years old or older and, by clicking the next button to enter the survey, I indicate my willingness to voluntarily take part in the study	Female	21-29	Singaporean Citizen	Malay	Some college	$90,000-$150,000	More than 4	Unemployed	Not married but living with someone	No children	No	Somewhat religious	Muslim	Very Good	No	No	No	I have not provided tissue samples or genetic data to a biobank or genetic database, and I will not in the future.	No	TRUE	TRUE	Don't Know	Don't Know	TRUE	Don't Know	TRUE	TRUE	Don't Know	Don't Know	Don't Know	Don't Know	FALSE	TRUE	23	Dont't Know	Dont't Know	Yes (At School)	Neutral	Don't Know	FALSE	Don't Know	Neutral	Somewhat agree	Neutral	Neutral	Neutral	Somewhat disagree	Somewhat agree
112	I have read and understood the above consent form. I certify that I am 21 years old or older and, by clicking the next button to enter the survey, I indicate my willingness to voluntarily take part in the study	Female	30-39	Singaporean Citizen	Chinese	Bachelor's degree or equivalent	More than $150,000	2	Employed	Married	Has children	No	Not very religious	Buddhist	Good	No	No	No	I have not provided tissue samples or genetic data to a biobank or genetic database, but I might in the future	No	TRUE	TRUE	TRUE	TRUE	TRUE	TRUE	TRUE	TRUE	TRUE	TRUE	TRUE	TRUE	FALSE	TRUE	23	Dont't Know	Dont't Know	No	Somewhat disagree	Don't Know	Don't Know	Don't Know	Somewhat disagree	Somewhat agree	Somewhat agree	Somewhat disagree	Somewhat agree	Somewhat disagree	Somewhat agree
113	I have read and understood the above consent form. I certify that I am 21 years old or older and, by clicking the next button to enter the survey, I indicate my willingness to voluntarily take part in the study	Male	40-49	Singaporean Citizen	Chinese	High school graduate	Less than $30,000	3	Other	Not married but living with someone	No children	No	Not at all religious	None	Very Good	No	No	No	I have not provided tissue samples or genetic data to a biobank or genetic database, and I will not in the future.	No	TRUE	TRUE	TRUE	Don't Know	TRUE	Don't Know	TRUE	FALSE	TRUE	Don't Know	Don't Know	Don't Know	Don't Know	TRUE	Dont't Know	Dont't Know	Dont't Know	No	Somewhat agree	TRUE	TRUE	TRUE	Strongly agree	Strongly agree	Strongly agree	Strongly agree	Strongly agree	Neutral	Somewhat agree
114	I have read and understood the above consent form. I certify that I am 21 years old or older and, by clicking the next button to enter the survey, I indicate my willingness to voluntarily take part in the study	Male	30-39	Singaporean Citizen	Chinese	Bachelor's degree or equivalent	More than $150,000	More than 4	Employed	Married	Has children	Yes	Not at all religious	None	Very Good	No	No	No	I have not provided tissue samples or genetic data to a biobank or genetic database, and I will not in the future.	No	TRUE	FALSE	FALSE	TRUE	TRUE	TRUE	TRUE	TRUE	FALSE	FALSE	FALSE	FALSE	TRUE	TRUE	23	Thymine	20,000 - 25,000	Yes (At School)	Somewhat agree	TRUE	TRUE	FALSE	Somewhat agree	Somewhat agree	Somewhat agree	Neutral	Somewhat agree	Somewhat agree	Somewhat agree
115	I have read and understood the above consent form. I certify that I am 21 years old or older and, by clicking the next button to enter the survey, I indicate my willingness to voluntarily take part in the study	Female	30-39	Singaporean Citizen	Chinese	Bachelor's degree or equivalent	More than $150,000	2	Employed	Married	No children	No	Not very religious	Christian	Excellent	No	No	No	I have not provided tissue samples or genetic data to a biobank or genetic database, but I might in the future	No	TRUE	TRUE	Don't Know	TRUE	TRUE	TRUE	TRUE	TRUE	Don't Know	TRUE	FALSE	FALSE	FALSE	TRUE	23	Dont't Know	Dont't Know	No	Somewhat agree	FALSE	FALSE	FALSE	Strongly disagree	Neutral	Neutral	Strongly disagree	Neutral	Neutral	Somewhat agree
116	I have read and understood the above consent form. I certify that I am 21 years old or older and, by clicking the next button to enter the survey, I indicate my willingness to voluntarily take part in the study	Male	30-39	Permanent Resident (Long term resident)	Malay	Bachelor's degree or equivalent	$60,000-$90,000	More than 4	Employed	Married	Has children	Yes	Not very religious	Christian	Good	No	Yes	No	I have not provided tissue samples or genetic data to a biobank or genetic database, but I might in the future	No	TRUE	TRUE	FALSE	FALSE	TRUE	TRUE	TRUE	TRUE	TRUE	FALSE	FALSE	FALSE	FALSE	TRUE	24	Thymine	35,000 - 40,000	No	Somewhat agree	FALSE	FALSE	TRUE	Strongly disagree	Strongly agree	Somewhat agree	Strongly disagree	Strongly disagree	Neutral	Somewhat disagree
117	I have read and understood the above consent form. I certify that I am 21 years old or older and, by clicking the next button to enter the survey, I indicate my willingness to voluntarily take part in the study	Female	21-29	Singaporean Citizen	Eurasian	Bachelor's degree or equivalent	$90,000-$150,000	4	Employed	Married	Has children	Yes	Very religious	Christian	Good	No	No	Yes	I have not provided tissue samples or genetic data to a biobank or genetic database, but I might in the future	No	TRUE	TRUE	Don't Know	TRUE	TRUE	Don't Know	TRUE	TRUE	TRUE	Don't Know	Don't Know	Don't Know	Don't Know	TRUE	23	Dont't Know	Dont't Know	Yes (At School)	Neutral	TRUE	TRUE	TRUE	Strongly disagree	Somewhat agree	Somewhat agree	Somewhat disagree	Neutral	Somewhat agree	Somewhat agree
118	I have read and understood the above consent form. I certify that I am 21 years old or older and, by clicking the next button to enter the survey, I indicate my willingness to voluntarily take part in the study	Male	50-59	Singaporean Citizen	Malay	Bachelor's degree or equivalent	More than $150,000	More than 4	Employed	Married	Has children	Yes	Very religious	Muslim	Very Good	No	No	No	I have not provided tissue samples or genetic data to a biobank or genetic database, and I will not in the future.	No	TRUE	FALSE	TRUE	FALSE	TRUE	FALSE	TRUE	TRUE	FALSE	FALSE	TRUE	FALSE	FALSE	TRUE	28	Dont't Know	70,000 - 75,000	No	Neutral	TRUE	TRUE	TRUE	Strongly disagree	Somewhat agree	Neutral	Strongly agree	Neutral	Somewhat agree	Somewhat disagree
119	I have read and understood the above consent form. I certify that I am 21 years old or older and, by clicking the next button to enter the survey, I indicate my willingness to voluntarily take part in the study	Female	40-49	Singaporean Citizen	Chinese	Bachelor's degree or equivalent	$60,000-$90,000	4	Employed	Married	Has children	Yes	Not very religious	Buddhist	Fair	No	No	No	I have not provided tissue samples or genetic data to a biobank or genetic database, and I will not in the future.	No	TRUE	TRUE	Don't Know	FALSE	FALSE	TRUE	TRUE	TRUE	FALSE	Don't Know	TRUE	FALSE	FALSE	TRUE	Dont't Know	Dont't Know	Dont't Know	No	Somewhat disagree	FALSE	FALSE	FALSE	Strongly disagree	Somewhat disagree	Somewhat agree	Somewhat disagree	Neutral	Somewhat agree	Somewhat disagree
120	I have read and understood the above consent form. I certify that I am 21 years old or older and, by clicking the next button to enter the survey, I indicate my willingness to voluntarily take part in the study	Female	21-29	Permanent Resident (Long term resident)	Other	Bachelor's degree or equivalent	$60,000-$90,000	More than 4	Employed	Not married and not living with someone	No children	No	Somewhat religious	Christian	Good	No	No	No	I have not provided tissue samples or genetic data to a biobank or genetic database, and I will not in the future.	No	TRUE	TRUE	Don't Know	FALSE	TRUE	TRUE	TRUE	TRUE	TRUE	Don't Know	Don't Know	FALSE	FALSE	TRUE	28	Dont't Know	Dont't Know	No	Neutral	FALSE	FALSE	FALSE	Neutral	Neutral	Neutral	Somewhat disagree	Neutral	Somewhat agree	Neutral
121	I have read and understood the above consent form. I certify that I am 21 years old or older and, by clicking the next button to enter the survey, I indicate my willingness to voluntarily take part in the study	Male	21-29	Singaporean Citizen	Chinese	Some college	Less than $30,000	3	Other	Not married and not living with someone	No children	No	Not very religious	Buddhist	Excellent	Yes	No	No	I have not provided tissue samples or genetic data to a biobank or genetic database, and I will not in the future.	No	Don't Know	TRUE	Don't Know	Don't Know	TRUE	TRUE	FALSE	FALSE	FALSE	TRUE	FALSE	TRUE	Don't Know	FALSE	Dont't Know	Dont't Know	Dont't Know	No	Neutral	FALSE	Don't Know	FALSE	Neutral	Neutral	Neutral	Neutral	Somewhat agree	Somewhat agree	Neutral
122	I have read and understood the above consent form. I certify that I am 21 years old or older and, by clicking the next button to enter the survey, I indicate my willingness to voluntarily take part in the study	Male	40-49	Singaporean Citizen	Chinese	Bachelor's degree or equivalent	$60,000-$90,000	3	Employed	Married	Has children	Yes	Not at all religious	None	Good	No	No	No	I have not provided tissue samples or genetic data to a biobank or genetic database, but I might in the future	No	TRUE	TRUE	Don't Know	Don't Know	TRUE	Don't Know	TRUE	TRUE	Don't Know	Don't Know	Don't Know	Don't Know	FALSE	TRUE	Dont't Know	Dont't Know	Dont't Know	No	Neutral	TRUE	Don't Know	TRUE	Somewhat disagree	Somewhat agree	Neutral	Somewhat disagree	Somewhat agree	Somewhat agree	Somewhat agree
123	I have read and understood the above consent form. I certify that I am 21 years old or older and, by clicking the next button to enter the survey, I indicate my willingness to voluntarily take part in the study	Male	21-29	Singaporean Citizen	Chinese	Bachelor's degree or equivalent	$30,000-$60,000	More than 4	Employed	Not married but living with someone	No children	No	Not very religious	Taoist	Fair	No	No	No	I have not provided tissue samples or genetic data to a biobank or genetic database, and I will not in the future.	No	TRUE	TRUE	FALSE	TRUE	TRUE	TRUE	TRUE	TRUE	TRUE	Don't Know	TRUE	TRUE	FALSE	TRUE	23	Cytosine	Dont't Know	No	Neutral	Don't Know	Don't Know	Don't Know	Neutral	Somewhat agree	Somewhat agree	Somewhat disagree	Neutral	Somewhat agree	Somewhat agree
124	I have read and understood the above consent form. I certify that I am 21 years old or older and, by clicking the next button to enter the survey, I indicate my willingness to voluntarily take part in the study	Female	50-59	Singaporean Citizen	Chinese	Some college	$90,000-$150,000	More than 4	Employed	Married	Has children	No	Somewhat religious	Christian	Good	No	No	No	I have not provided tissue samples or genetic data to a biobank or genetic database, and I will not in the future.	No	TRUE	TRUE	Don't Know	FALSE	TRUE	TRUE	TRUE	TRUE	TRUE	TRUE	Don't Know	Don't Know	TRUE	TRUE	23	Dont't Know	Dont't Know	No	Strongly disagree	FALSE	FALSE	FALSE	Strongly disagree	Strongly agree	Strongly disagree	Neutral	Somewhat agree	Strongly agree	Strongly agree
125	I have read and understood the above consent form. I certify that I am 21 years old or older and, by clicking the next button to enter the survey, I indicate my willingness to voluntarily take part in the study	Female	30-39	Singaporean Citizen	Chinese	Bachelor's degree or equivalent	$90,000-$150,000	3	Employed	Not married and not living with someone	No children	No	Not at all religious	None	Good	Yes	No	No	I have not provided tissue samples or genetic data to a biobank or genetic database, and I will not in the future.	No	TRUE	TRUE	FALSE	TRUE	TRUE	FALSE	TRUE	FALSE	TRUE	TRUE	FALSE	TRUE	FALSE	TRUE	23	Thymine	More than 100,000	Yes (At University)	Somewhat agree	FALSE	FALSE	FALSE	Strongly disagree	Strongly disagree	Strongly disagree	Strongly disagree	Strongly agree	Somewhat disagree	Strongly disagree
126	I have read and understood the above consent form. I certify that I am 21 years old or older and, by clicking the next button to enter the survey, I indicate my willingness to voluntarily take part in the study	Female	21-29	Singaporean Citizen	Chinese	High school graduate	More than $150,000	More than 4	Other	Not married and not living with someone	No children	No	Not very religious	Buddhist	Very Good	No	Yes	No	I have not provided tissue samples or genetic data to a biobank or genetic database, but I might in the future	No	TRUE	TRUE	FALSE	TRUE	FALSE	FALSE	TRUE	Don't Know	TRUE	TRUE	TRUE	TRUE	FALSE	TRUE	23	Thymine	Dont't Know	Yes (At School)	Somewhat agree	FALSE	FALSE	FALSE	Somewhat disagree	Neutral	Neutral	Neutral	Somewhat agree	Neutral	Somewhat agree
127	I have read and understood the above consent form. I certify that I am 21 years old or older and, by clicking the next button to enter the survey, I indicate my willingness to voluntarily take part in the study	Female	30-39	Singaporean Citizen	Chinese	Some college	$30,000-$60,000	4	Employed	Divorced	Has children	Yes	Not very religious	Buddhist	Good	Yes	No	No	I have not provided tissue samples or genetic data to a biobank or genetic database, but I might in the future	No	FALSE	TRUE	Don't Know	FALSE	Don't Know	TRUE	TRUE	TRUE	TRUE	Don't Know	Don't Know	Don't Know	FALSE	Don't Know	Dont't Know	Dont't Know	Dont't Know	No	Neutral	TRUE	FALSE	FALSE	Somewhat disagree	Neutral	Neutral	Somewhat disagree	Neutral	Somewhat disagree	Neutral
128	I have read and understood the above consent form. I certify that I am 21 years old or older and, by clicking the next button to enter the survey, I indicate my willingness to voluntarily take part in the study	Female	50-59	Singaporean Citizen	Chinese	Bachelor's degree or equivalent	$90,000-$150,000	3	Employed	Divorced	No children	No	Not very religious	None	Fair	No	No	No	I have not provided tissue samples or genetic data to a biobank or genetic database, but I might in the future	No	TRUE	TRUE	TRUE	FALSE	FALSE	TRUE	FALSE	TRUE	FALSE	FALSE	FALSE	TRUE	FALSE	TRUE	Dont't Know	Dont't Know	Dont't Know	No	Somewhat agree	FALSE	FALSE	FALSE	Somewhat disagree	Somewhat agree	Somewhat agree	Somewhat disagree	Neutral	Somewhat disagree	Neutral
129	I have read and understood the above consent form. I certify that I am 21 years old or older and, by clicking the next button to enter the survey, I indicate my willingness to voluntarily take part in the study	Female	50-59	Singaporean Citizen	Malay	High school graduate	$30,000-$60,000	1	Employed	Not married and not living with someone	No children	No	Somewhat religious	Muslim	Good	No	No	No	I have not provided tissue samples or genetic data to a biobank or genetic database, and I will not in the future.	No	TRUE	TRUE	TRUE	FALSE	Don't Know	FALSE	Don't Know	Don't Know	Don't Know	FALSE	Don't Know	FALSE	FALSE	FALSE	24	Cytosine	35,000 - 40,000	Yes (At School)	Neutral	FALSE	FALSE	FALSE	Somewhat disagree	Neutral	Neutral	Somewhat agree	Somewhat agree	Neutral	Neutral
130	I have read and understood the above consent form. I certify that I am 21 years old or older and, by clicking the next button to enter the survey, I indicate my willingness to voluntarily take part in the study	Female	40-49	Singaporean Citizen	Malay	Some college	$90,000-$150,000	2	Employed	Married	No children	No	Somewhat religious	Muslim	Very Good	No	No	No	I have not provided tissue samples or genetic data to a biobank or genetic database, but I might in the future	No	FALSE	TRUE	Don't Know	FALSE	TRUE	TRUE	TRUE	TRUE	Don't Know	TRUE	Don't Know	FALSE	FALSE	TRUE	23	Dont't Know	20,000 - 25,000	No	Somewhat agree	FALSE	FALSE	FALSE	Somewhat disagree	Somewhat agree	Neutral	Neutral	Somewhat disagree	Somewhat disagree	Somewhat disagree
131	I have read and understood the above consent form. I certify that I am 21 years old or older and, by clicking the next button to enter the survey, I indicate my willingness to voluntarily take part in the study	Male	30-39	Singaporean Citizen	Chinese	Bachelor's degree or equivalent	$60,000-$90,000	4	Employed	Not married and not living with someone	No children	No	Not very religious	Taoist	Very Good	No	No	No	I have not provided tissue samples or genetic data to a biobank or genetic database, but I might in the future	No	TRUE	TRUE	FALSE	FALSE	TRUE	TRUE	TRUE	FALSE	FALSE	FALSE	FALSE	TRUE	FALSE	TRUE	23	Thymine	20,000 - 25,000	Yes (At School)	Neutral	FALSE	Don't Know	Don't Know	Strongly disagree	Somewhat agree	Neutral	Somewhat disagree	Neutral	Somewhat agree	Neutral
132	I have read and understood the above consent form. I certify that I am 21 years old or older and, by clicking the next button to enter the survey, I indicate my willingness to voluntarily take part in the study	Male	40-49	Singaporean Citizen	Chinese	Bachelor's degree or equivalent	$30,000-$60,000	4	Disabled	Not married and not living with someone	No children	No	Somewhat religious	Other	Fair	No	Yes	Yes	I have not provided tissue samples or genetic data to a biobank or genetic database, but I might in the future	No	TRUE	TRUE	Don't Know	TRUE	FALSE	FALSE	TRUE	TRUE	TRUE	TRUE	TRUE	TRUE	FALSE	TRUE	28	Dont't Know	Dont't Know	No	Somewhat agree	Don't Know	Don't Know	Don't Know	Strongly disagree	Neutral	Neutral	Somewhat agree	Somewhat agree	Somewhat disagree	Somewhat agree
133	I have read and understood the above consent form. I certify that I am 21 years old or older and, by clicking the next button to enter the survey, I indicate my willingness to voluntarily take part in the study	Male	50-59	Singaporean Citizen	Chinese	Some college	Less than $30,000	2	Employed	Divorced	Has children	No	Not very religious	None	Good	No	No	No	I have not provided tissue samples or genetic data to a biobank or genetic database, but I might in the future	No	TRUE	TRUE	TRUE	TRUE	TRUE	TRUE	TRUE	TRUE	TRUE	FALSE	TRUE	TRUE	TRUE	TRUE	Dont't Know	Dont't Know	70,000 - 75,000	No	Somewhat agree	TRUE	TRUE	TRUE	Somewhat agree	Somewhat agree	Somewhat agree	Somewhat disagree	Somewhat agree	Neutral	Somewhat agree
134	I have read and understood the above consent form. I certify that I am 21 years old or older and, by clicking the next button to enter the survey, I indicate my willingness to voluntarily take part in the study	Female	30-39	Permanent Resident (Long term resident)	Chinese	Master's degree or equivalent	$90,000-$150,000	2	Employed	Married	No children	No	Very religious	Christian	Good	No	No	No	I have not provided tissue samples or genetic data to a biobank or genetic database, and I will not in the future.	No	FALSE	FALSE	FALSE	TRUE	TRUE	FALSE	TRUE	TRUE	TRUE	TRUE	Don't Know	TRUE	FALSE	TRUE	Dont't Know	Dont't Know	Dont't Know	Yes (At School)	Somewhat agree	Don't Know	Don't Know	Don't Know	Somewhat disagree	Somewhat agree	Neutral	Somewhat disagree	Strongly agree	Somewhat disagree	Somewhat disagree
135	I have read and understood the above consent form. I certify that I am 21 years old or older and, by clicking the next button to enter the survey, I indicate my willingness to voluntarily take part in the study	Female	30-39	Singaporean Citizen	Malay	Some college	$30,000-$60,000	2	Employed	Not married but living with someone	No children	No	Not at all religious	Muslim	Good	No	No	Yes	I have not provided tissue samples or genetic data to a biobank or genetic database, but I might in the future	No	TRUE	FALSE	FALSE	TRUE	TRUE	TRUE	TRUE	TRUE	TRUE	TRUE	TRUE	TRUE	FALSE	TRUE	24	Thymine	Dont't Know	No	Strongly agree	FALSE	FALSE	FALSE	Strongly agree	Strongly agree	Strongly agree	Somewhat disagree	Strongly agree	Strongly agree	Somewhat agree
136	I have read and understood the above consent form. I certify that I am 21 years old or older and, by clicking the next button to enter the survey, I indicate my willingness to voluntarily take part in the study	Female	30-39	Singaporean Citizen	Eurasian	Bachelor's degree or equivalent	$30,000-$60,000	4	Employed	Not married and not living with someone	No children	No	Not very religious	Other	Good	No	No	No	I have not provided tissue samples or genetic data to a biobank or genetic database, but I might in the future	No	FALSE	TRUE	Don't Know	FALSE	TRUE	TRUE	TRUE	TRUE	TRUE	TRUE	Don't Know	TRUE	FALSE	TRUE	23	Dont't Know	Dont't Know	No	Somewhat agree	TRUE	Don't Know	Don't Know	Strongly disagree	Somewhat agree	Neutral	Somewhat disagree	Strongly agree	Somewhat agree	Strongly agree
137	I have read and understood the above consent form. I certify that I am 21 years old or older and, by clicking the next button to enter the survey, I indicate my willingness to voluntarily take part in the study	Male	40-49	Singaporean Citizen	Chinese	Bachelor's degree or equivalent	More than $150,000	More than 4	Employed	Married	Has children	Yes	Somewhat religious	Buddhist	Good	No	No	No	I have not provided tissue samples or genetic data to a biobank or genetic database, but I might in the future	No	TRUE	TRUE	TRUE	TRUE	TRUE	TRUE	TRUE	TRUE	TRUE	TRUE	FALSE	FALSE	FALSE	TRUE	27	Dont't Know	More than 100,000	No	Neutral	Don't Know	FALSE	TRUE	Somewhat disagree	Somewhat agree	Somewhat agree	Somewhat disagree	Somewhat agree	Somewhat disagree	Strongly disagree
138	I have read and understood the above consent form. I certify that I am 21 years old or older and, by clicking the next button to enter the survey, I indicate my willingness to voluntarily take part in the study	Female	21-29	Singaporean Citizen	Chinese	Bachelor's degree or equivalent	$30,000-$60,000	3	Employed	Not married and not living with someone	No children	No	Not very religious	Buddhist	Very Good	No	Yes	No	I have not provided tissue samples or genetic data to a biobank or genetic database, but I might in the future	No	TRUE	TRUE	FALSE	TRUE	TRUE	FALSE	TRUE	TRUE	TRUE	TRUE	FALSE	TRUE	FALSE	TRUE	23	Guanine	More than 100,000	Yes (At School)	Somewhat agree	FALSE	FALSE	Don't Know	Strongly disagree	Somewhat agree	Strongly agree	Strongly disagree	Strongly agree	Strongly disagree	Somewhat agree
139	I have read and understood the above consent form. I certify that I am 21 years old or older and, by clicking the next button to enter the survey, I indicate my willingness to voluntarily take part in the study	Male	30-39	Permanent Resident (Long term resident)	Chinese	High school graduate	Less than $30,000	2	Employed	Not married but living with someone	No children	No	Somewhat religious	Buddhist	Good	No	No	Yes	I have provided tissue samples or genetic data to a biobank or genetic database	No	TRUE	FALSE	FALSE	TRUE	TRUE	TRUE	TRUE	TRUE	TRUE	TRUE	FALSE	FALSE	FALSE	TRUE	23	Dont't Know	More than 100,000	Yes (At School)	Neutral	TRUE	TRUE	Don't Know	Somewhat agree	Strongly agree	Somewhat agree	Neutral	Somewhat agree	Somewhat agree	Neutral
140	I have read and understood the above consent form. I certify that I am 21 years old or older and, by clicking the next button to enter the survey, I indicate my willingness to voluntarily take part in the study	Male	60-69	Singaporean Citizen	Chinese	Some college	$90,000-$150,000	More than 4	Retired	Married	Has children	No	Somewhat religious	Buddhist	Fair	No	No	No	I have not provided tissue samples or genetic data to a biobank or genetic database, and I will not in the future.	No	TRUE	TRUE	Don't Know	FALSE	FALSE	FALSE	FALSE	Don't Know	FALSE	Don't Know	Don't Know	TRUE	TRUE	FALSE	23	Dont't Know	20,000 - 25,000	No	Neutral	FALSE	FALSE	Don't Know	Strongly disagree	Somewhat agree	Somewhat disagree	Neutral	Neutral	Neutral	Somewhat disagree
141	I have read and understood the above consent form. I certify that I am 21 years old or older and, by clicking the next button to enter the survey, I indicate my willingness to voluntarily take part in the study	Male	21-29	Singaporean Citizen	Chinese	High school graduate	$90,000-$150,000	4	Unemployed	Not married but living with someone	No children	No	Somewhat religious	Buddhist	Fair	No	Yes	Yes	I have not provided tissue samples or genetic data to a biobank or genetic database, but I might in the future	No	Don't Know	Don't Know	Don't Know	Don't Know	Don't Know	Don't Know	TRUE	Don't Know	Don't Know	Don't Know	Don't Know	Don't Know	FALSE	Don't Know	Dont't Know	Dont't Know	Dont't Know	No	Somewhat disagree	Don't Know	Don't Know	Don't Know	Strongly disagree	Neutral	Somewhat disagree	Strongly disagree	Neutral	Somewhat agree	Somewhat agree
142	I have read and understood the above consent form. I certify that I am 21 years old or older and, by clicking the next button to enter the survey, I indicate my willingness to voluntarily take part in the study	Female	30-39	Singaporean Citizen	Mixed Race	Bachelor's degree or equivalent	$30,000-$60,000	3	Unemployed	Not married and not living with someone	No children	No	Somewhat religious	Christian	Poor	No	I Dont't Know	No	I have not provided tissue samples or genetic data to a biobank or genetic database, and I will not in the future.	No	TRUE	TRUE	Don't Know	TRUE	FALSE	TRUE	TRUE	TRUE	Don't Know	TRUE	FALSE	FALSE	FALSE	TRUE	24	Dont't Know	Dont't Know	Yes (At School)	Somewhat disagree	Don't Know	FALSE	FALSE	Strongly disagree	Somewhat agree	Neutral	Somewhat disagree	Neutral	Neutral	Somewhat agree
143	I have read and understood the above consent form. I certify that I am 21 years old or older and, by clicking the next button to enter the survey, I indicate my willingness to voluntarily take part in the study	Female	40-49	Permanent Resident (Long term resident)	Chinese	Bachelor's degree or equivalent	$30,000-$60,000	2	Employed	Married	No children	No	Not very religious	Christian	Fair	No	No	Yes	I have provided tissue samples or genetic data to a biobank or genetic database	No	TRUE	TRUE	FALSE	TRUE	FALSE	FALSE	TRUE	TRUE	TRUE	TRUE	FALSE	TRUE	FALSE	TRUE	23	Dont't Know	Dont't Know	No	Somewhat disagree	FALSE	FALSE	FALSE	Strongly disagree	Neutral	Neutral	Somewhat disagree	Somewhat agree	Somewhat agree	Somewhat agree
144	I have read and understood the above consent form. I certify that I am 21 years old or older and, by clicking the next button to enter the survey, I indicate my willingness to voluntarily take part in the study	Female	50-59	Singaporean Citizen	Chinese	Bachelor's degree or equivalent	$90,000-$150,000	2	Employed	Not married and not living with someone	No children	No	Not very religious	Christian	Very Good	No	No	Tried but was not accepted	I have not provided tissue samples or genetic data to a biobank or genetic database, and I will not in the future.	No	TRUE	TRUE	FALSE	FALSE	FALSE	FALSE	Don't Know	FALSE	FALSE	TRUE	Don't Know	FALSE	FALSE	TRUE	23	Dont't Know	Dont't Know	No	Neutral	TRUE	FALSE	Don't Know	Strongly disagree	Somewhat agree	Somewhat agree	Neutral	Somewhat agree	Neutral	Somewhat agree
145	I have read and understood the above consent form. I certify that I am 21 years old or older and, by clicking the next button to enter the survey, I indicate my willingness to voluntarily take part in the study	Female	30-39	Singaporean Citizen	Chinese	Some college	$90,000-$150,000	4	Employed	Married	Has children	Yes	Not very religious	None	Good	No	No	No	I have not provided tissue samples or genetic data to a biobank or genetic database, and I will not in the future.	No	TRUE	FALSE	FALSE	TRUE	TRUE	TRUE	TRUE	TRUE	TRUE	TRUE	Don't Know	FALSE	TRUE	TRUE	24	Thymine	Dont't Know	No	Somewhat disagree	FALSE	FALSE	FALSE	Strongly disagree	Somewhat agree	Neutral	Strongly disagree	Strongly agree	Somewhat disagree	Neutral
146	I have read and understood the above consent form. I certify that I am 21 years old or older and, by clicking the next button to enter the survey, I indicate my willingness to voluntarily take part in the study	Female	30-39	Singaporean Citizen	Chinese	Bachelor's degree or equivalent	$30,000-$60,000	2	Employed	Not married and not living with someone	No children	No	Somewhat religious	Christian	Good	No	No	Tried but was not accepted	I have not provided tissue samples or genetic data to a biobank or genetic database, and I will not in the future.	No	TRUE	TRUE	TRUE	FALSE	TRUE	Don't Know	TRUE	TRUE	FALSE	Don't Know	Don't Know	FALSE	FALSE	TRUE	Dont't Know	Dont't Know	Dont't Know	No	Neutral	Don't Know	FALSE	TRUE	Strongly disagree	Strongly agree	Somewhat agree	Somewhat agree	Neutral	Somewhat agree	Somewhat agree
147	I have read and understood the above consent form. I certify that I am 21 years old or older and, by clicking the next button to enter the survey, I indicate my willingness to voluntarily take part in the study	Female	30-39	Singaporean Citizen	Chinese	Bachelor's degree or equivalent	$60,000-$90,000	3	Employed	Not married and not living with someone	No children	No	Not very religious	Buddhist	Good	No	No	No	I have not provided tissue samples or genetic data to a biobank or genetic database, and I will not in the future.	No	TRUE	TRUE	FALSE	FALSE	TRUE	TRUE	TRUE	TRUE	FALSE	FALSE	FALSE	FALSE	FALSE	TRUE	Dont't Know	Dont't Know	More than 100,000	No	Somewhat disagree	TRUE	TRUE	FALSE	Somewhat disagree	Somewhat agree	Somewhat agree	Somewhat disagree	Somewhat agree	Somewhat agree	Somewhat agree
148	I have read and understood the above consent form. I certify that I am 21 years old or older and, by clicking the next button to enter the survey, I indicate my willingness to voluntarily take part in the study	Male	30-39	Permanent Resident (Long term resident)	Indian	Some college	$60,000-$90,000	2	Employed	Divorced	Has children	Yes	Not very religious	Muslim	Good	Yes	Yes	Yes	I have provided tissue samples or genetic data to a biobank or genetic database	No	TRUE	TRUE	Don't Know	Don't Know	TRUE	TRUE	TRUE	TRUE	TRUE	Don't Know	Don't Know	Don't Know	FALSE	TRUE	23	Thymine	20,000 - 25,000	No	Neutral	FALSE	FALSE	FALSE	Strongly disagree	Somewhat agree	Strongly disagree	Somewhat disagree	Strongly disagree	Strongly disagree	Strongly disagree
149	I have read and understood the above consent form. I certify that I am 21 years old or older and, by clicking the next button to enter the survey, I indicate my willingness to voluntarily take part in the study	Male	30-39	Permanent Resident (Long term resident)	Malay	Bachelor's degree or equivalent	$90,000-$150,000	More than 4	Employed	Married	Has children	Yes	Somewhat religious	Muslim	Very Good	No	Yes	Yes	I have not provided tissue samples or genetic data to a biobank or genetic database, but I might in the future	No	TRUE	TRUE	Don't Know	FALSE	TRUE	TRUE	TRUE	TRUE	Don't Know	FALSE	TRUE	FALSE	FALSE	FALSE	23	Guanine	20,000 - 25,000	Yes (At School)	Somewhat agree	FALSE	FALSE	FALSE	Neutral	Somewhat agree	Somewhat agree	Neutral	Somewhat disagree	Somewhat disagree	Somewhat disagree
150	I have read and understood the above consent form. I certify that I am 21 years old or older and, by clicking the next button to enter the survey, I indicate my willingness to voluntarily take part in the study	Female	70-79	Singaporean Citizen	Chinese	High school graduate	Less than $30,000	1	Retired	Not married and not living with someone	No children	No	Very religious	Christian	Good	No	No	No	I have not provided tissue samples or genetic data to a biobank or genetic database, and I will not in the future.	No	TRUE	Don't Know	FALSE	TRUE	FALSE	TRUE	TRUE	Don't Know	TRUE	FALSE	Don't Know	Don't Know	FALSE	TRUE	Dont't Know	Dont't Know	Dont't Know	No	Neutral	TRUE	FALSE	Don't Know	Strongly disagree	Neutral	Neutral	Strongly agree	Neutral	Neutral	Neutral
151	I have read and understood the above consent form. I certify that I am 21 years old or older and, by clicking the next button to enter the survey, I indicate my willingness to voluntarily take part in the study	Male	30-39	Singaporean Citizen	Indian	Some high school	Less than $30,000	3	Employed	Not married but living with someone	No children	No	Very religious	Christian	Excellent	No	No	No	I have not provided tissue samples or genetic data to a biobank or genetic database, and I will not in the future.	No	TRUE	TRUE	TRUE	Don't Know	Don't Know	Don't Know	Don't Know	Don't Know	Don't Know	Don't Know	Don't Know	Don't Know	Don't Know	Don't Know	Dont't Know	Uracil	20,000 - 25,000	No	Strongly agree	TRUE	TRUE	TRUE	Neutral	Neutral	Neutral	Neutral	Neutral	Neutral	Neutral
152	I have read and understood the above consent form. I certify that I am 21 years old or older and, by clicking the next button to enter the survey, I indicate my willingness to voluntarily take part in the study	Female	40-49	Singaporean Citizen	Chinese	Some high school	$30,000-$60,000	4	Employed	Married	Has children	Yes	Very religious	Buddhist	Very Good	No	No	No	I have provided tissue samples or genetic data to a biobank or genetic database	No	TRUE	FALSE	TRUE	Don't Know	TRUE	TRUE	TRUE	Don't Know	TRUE	TRUE	TRUE	TRUE	TRUE	TRUE	24	Cytosine	More than 100,000	Yes (At School)	Neutral	TRUE	TRUE	TRUE	Neutral	Somewhat agree	Somewhat agree	Somewhat agree	Somewhat agree	Somewhat agree	Somewhat agree
153	I have read and understood the above consent form. I certify that I am 21 years old or older and, by clicking the next button to enter the survey, I indicate my willingness to voluntarily take part in the study	Female	40-49	Singaporean Citizen	Malay	Some high school	$60,000-$90,000	4	Employed	Married	No children	No	Somewhat religious	Muslim	Good	No	Yes	Tried but was not accepted	I have not provided tissue samples or genetic data to a biobank or genetic database, but I might in the future	No	FALSE	TRUE	TRUE	TRUE	Don't Know	FALSE	TRUE	TRUE	FALSE	FALSE	TRUE	Don't Know	FALSE	TRUE	Dont't Know	Dont't Know	Dont't Know	No	Somewhat agree	FALSE	TRUE	FALSE	Strongly disagree	Strongly agree	Strongly agree	Strongly disagree	Somewhat agree	Neutral	Somewhat disagree
154	I have read and understood the above consent form. I certify that I am 21 years old or older and, by clicking the next button to enter the survey, I indicate my willingness to voluntarily take part in the study	Female	21-29	Singaporean Citizen	Chinese	Bachelor's degree or equivalent	$90,000-$150,000	4	Employed	Not married but living with someone	No children	No	Not at all religious	None	Good	No	No	No	I have not provided tissue samples or genetic data to a biobank or genetic database, but I might in the future	No	TRUE	FALSE	FALSE	TRUE	TRUE	TRUE	TRUE	TRUE	FALSE	TRUE	TRUE	TRUE	FALSE	TRUE	23	Cytosine	More than 100,000	Yes (At School)	Somewhat agree	TRUE	Don't Know	Don't Know	Strongly disagree	Strongly agree	Strongly agree	Strongly disagree	Strongly agree	Somewhat agree	Somewhat agree
155	I have read and understood the above consent form. I certify that I am 21 years old or older and, by clicking the next button to enter the survey, I indicate my willingness to voluntarily take part in the study	Male	60-69	Singaporean Citizen	Chinese	Bachelor's degree or equivalent	$90,000-$150,000	4	Employed	Married	Has children	No	Somewhat religious	Christian	Good	Yes	No	No	I have not provided tissue samples or genetic data to a biobank or genetic database, but I might in the future	No	TRUE	TRUE	TRUE	FALSE	TRUE	FALSE	TRUE	TRUE	TRUE	FALSE	TRUE	FALSE	FALSE	TRUE	Dont't Know	Dont't Know	Dont't Know	No	Somewhat agree	FALSE	FALSE	FALSE	Somewhat disagree	Somewhat agree	Neutral	Neutral	Somewhat agree	Neutral	Somewhat disagree
156	I have read and understood the above consent form. I certify that I am 21 years old or older and, by clicking the next button to enter the survey, I indicate my willingness to voluntarily take part in the study	Male	40-49	Singaporean Citizen	Chinese	Bachelor's degree or equivalent	$90,000-$150,000	3	Employed	Married	Has children	Yes	Somewhat religious	Buddhist	Good	No	No	Yes	I have not provided tissue samples or genetic data to a biobank or genetic database, but I might in the future	No	Don't Know	TRUE	FALSE	FALSE	Don't Know	FALSE	TRUE	FALSE	FALSE	Don't Know	FALSE	TRUE	FALSE	FALSE	Dont't Know	Dont't Know	Dont't Know	No	Neutral	TRUE	FALSE	Don't Know	Neutral	Somewhat disagree	Neutral	Neutral	Somewhat agree	Neutral	Somewhat agree
157	I have read and understood the above consent form. I certify that I am 21 years old or older and, by clicking the next button to enter the survey, I indicate my willingness to voluntarily take part in the study	Male	30-39	Permanent Resident (Long term resident)	Chinese	Master's degree or equivalent	$90,000-$150,000	4	Employed	Married	Has children	Yes	Very religious	Christian	Good	No	No	Yes	I have provided tissue samples or genetic data to a biobank or genetic database	No	TRUE	TRUE	FALSE	TRUE	TRUE	TRUE	TRUE	TRUE	TRUE	TRUE	TRUE	TRUE	FALSE	FALSE	23	Cytosine	20,000 - 25,000	Yes (At School)	Somewhat agree	TRUE	FALSE	TRUE	Somewhat agree	Somewhat agree	Somewhat agree	Somewhat agree	Strongly agree	Somewhat agree	Somewhat agree
158	I have read and understood the above consent form. I certify that I am 21 years old or older and, by clicking the next button to enter the survey, I indicate my willingness to voluntarily take part in the study	Male	40-49	Singaporean Citizen	Chinese	Bachelor's degree or equivalent	$90,000-$150,000	4	Employed	Married	Has children	No	Very religious	Buddhist	Very Good	No	No	No	I have not provided tissue samples or genetic data to a biobank or genetic database, but I might in the future	No	TRUE	TRUE	TRUE	TRUE	TRUE	TRUE	TRUE	TRUE	TRUE	Don't Know	Don't Know	Don't Know	FALSE	FALSE	Dont't Know	Dont't Know	Dont't Know	No	Neutral	FALSE	FALSE	FALSE	Strongly disagree	Strongly agree	Strongly agree	Strongly disagree	Neutral	Strongly disagree	Somewhat agree
159	I have read and understood the above consent form. I certify that I am 21 years old or older and, by clicking the next button to enter the survey, I indicate my willingness to voluntarily take part in the study	Male	60-69	Singaporean Citizen	Chinese	High school graduate	$60,000-$90,000	3	Employed	Married	Has children	No	Somewhat religious	Buddhist	Good	No	No	No	I have provided tissue samples or genetic data to a biobank or genetic database	No	Don't Know	TRUE	Don't Know	Don't Know	TRUE	TRUE	TRUE	Don't Know	TRUE	Don't Know	TRUE	TRUE	TRUE	Don't Know	Dont't Know	Dont't Know	70,000 - 75,000	No	Somewhat agree	TRUE	TRUE	FALSE	Strongly disagree	Somewhat agree	Somewhat agree	Strongly disagree	Neutral	Somewhat agree	Somewhat disagree
160	I have read and understood the above consent form. I certify that I am 21 years old or older and, by clicking the next button to enter the survey, I indicate my willingness to voluntarily take part in the study	Male	30-39	Singaporean Citizen	Chinese	Bachelor's degree or equivalent	$60,000-$90,000	2	Employed	Married	No children	No	Not very religious	Christian	Very Good	No	No	No	I have not provided tissue samples or genetic data to a biobank or genetic database, and I will not in the future.	No	TRUE	FALSE	FALSE	FALSE	TRUE	FALSE	TRUE	TRUE	Don't Know	TRUE	FALSE	TRUE	FALSE	TRUE	23	Thymine	20,000 - 25,000	No	Neutral	FALSE	FALSE	FALSE	Strongly disagree	Somewhat agree	Somewhat disagree	Strongly agree	Neutral	Somewhat agree	Strongly agree
161	I have read and understood the above consent form. I certify that I am 21 years old or older and, by clicking the next button to enter the survey, I indicate my willingness to voluntarily take part in the study	Female	21-29	Permanent Resident (Long term resident)	Indian	Some high school	Less than $30,000	More than 4	Employed	Not married and not living with someone	No children	No	Somewhat religious	Hindu	Good	No	No	No	I have not provided tissue samples or genetic data to a biobank or genetic database, and I will not in the future.	No	FALSE	FALSE	FALSE	FALSE	FALSE	FALSE	FALSE	FALSE	FALSE	FALSE	FALSE	FALSE	FALSE	FALSE	24	Thymine	20,000 - 25,000	Yes (At School)	Somewhat agree	TRUE	TRUE	TRUE	Somewhat agree	Somewhat agree	Somewhat agree	Somewhat agree	Somewhat agree	Somewhat agree	Neutral
162	I have read and understood the above consent form. I certify that I am 21 years old or older and, by clicking the next button to enter the survey, I indicate my willingness to voluntarily take part in the study	Male	70-79	Singaporean Citizen	Chinese	High school graduate	$90,000-$150,000	3	Retired	Married	Has children	No	Somewhat religious	Christian	Fair	No	No	No	I have not provided tissue samples or genetic data to a biobank or genetic database, and I will not in the future.	No	FALSE	Don't Know	TRUE	FALSE	FALSE	TRUE	TRUE	TRUE	TRUE	TRUE	Don't Know	Don't Know	TRUE	TRUE	Dont't Know	Dont't Know	Dont't Know	No	Neutral	Don't Know	Don't Know	Don't Know	Somewhat agree	Somewhat agree	Neutral	Neutral	Neutral	Neutral	Neutral
163	I have read and understood the above consent form. I certify that I am 21 years old or older and, by clicking the next button to enter the survey, I indicate my willingness to voluntarily take part in the study	Female	21-29	Singaporean Citizen	Malay	Some college	$60,000-$90,000	More than 4	Employed	Not married but living with someone	No children	No	Not very religious	Muslim	Very Good	No	No	Tried but was not accepted	I have not provided tissue samples or genetic data to a biobank or genetic database, and I will not in the future.	No	TRUE	TRUE	Don't Know	TRUE	TRUE	TRUE	TRUE	TRUE	TRUE	TRUE	TRUE	TRUE	Don't Know	TRUE	23	Guanine	Dont't Know	Yes (At School)	Somewhat agree	TRUE	Don't Know	TRUE	Somewhat disagree	Somewhat agree	Neutral	Somewhat disagree	Strongly agree	Somewhat disagree	Somewhat agree
164	I have read and understood the above consent form. I certify that I am 21 years old or older and, by clicking the next button to enter the survey, I indicate my willingness to voluntarily take part in the study	Male	21-29	Singaporean Citizen	Chinese	Some college	Less than $30,000	3	Other	Not married but living with someone	No children	No	Not at all religious	None	Very Good	No	No	Yes	I have not provided tissue samples or genetic data to a biobank or genetic database, but I might in the future	No	TRUE	TRUE	Don't Know	Don't Know	TRUE	FALSE	TRUE	TRUE	TRUE	TRUE	FALSE	TRUE	Don't Know	TRUE	23	Dont't Know	Dont't Know	No	Strongly disagree	FALSE	FALSE	FALSE	Strongly disagree	Neutral	Somewhat disagree	Strongly disagree	Neutral	Neutral	Strongly agree
165	I have read and understood the above consent form. I certify that I am 21 years old or older and, by clicking the next button to enter the survey, I indicate my willingness to voluntarily take part in the study	Male	60-69	Singaporean Citizen	Chinese	Bachelor's degree or equivalent	$90,000-$150,000	4	Employed	Married	Has children	No	Somewhat religious	Christian	Good	No	No	No	I have not provided tissue samples or genetic data to a biobank or genetic database, and I will not in the future.	No	TRUE	TRUE	Don't Know	FALSE	Don't Know	Don't Know	TRUE	FALSE	Don't Know	Don't Know	Don't Know	FALSE	FALSE	TRUE	Dont't Know	Dont't Know	Dont't Know	No	Neutral	TRUE	Don't Know	FALSE	Strongly disagree	Neutral	Neutral	Somewhat agree	Neutral	Somewhat agree	Neutral
166	I have read and understood the above consent form. I certify that I am 21 years old or older and, by clicking the next button to enter the survey, I indicate my willingness to voluntarily take part in the study	Female	30-39	Permanent Resident (Long term resident)	Indian	Bachelor's degree or equivalent	More than $150,000	2	Employed	Married	No children	No	Very religious	Hindu	Good	No	No	No	I have not provided tissue samples or genetic data to a biobank or genetic database, but I might in the future	No	FALSE	TRUE	FALSE	TRUE	Don't Know	TRUE	TRUE	TRUE	TRUE	Don't Know	TRUE	Don't Know	FALSE	TRUE	28	Dont't Know	Dont't Know	No	Somewhat agree	TRUE	FALSE	TRUE	Strongly disagree	Somewhat agree	Somewhat disagree	Strongly disagree	Strongly agree	Neutral	Somewhat agree
167	I have read and understood the above consent form. I certify that I am 21 years old or older and, by clicking the next button to enter the survey, I indicate my willingness to voluntarily take part in the study	Female	21-29	Singaporean Citizen	Chinese	Bachelor's degree or equivalent	$30,000-$60,000	3	Employed	Not married and not living with someone	No children	No	Not very religious	Buddhist	Fair	No	No	No	I have provided tissue samples or genetic data to a biobank or genetic database	No	FALSE	TRUE	FALSE	TRUE	TRUE	FALSE	TRUE	TRUE	TRUE	TRUE	FALSE	TRUE	FALSE	TRUE	23	Thymine	20,000 - 25,000	Yes (At School)	Somewhat disagree	FALSE	FALSE	FALSE	Somewhat disagree	Somewhat agree	Neutral	Somewhat disagree	Neutral	Neutral	Neutral
168	I have read and understood the above consent form. I certify that I am 21 years old or older and, by clicking the next button to enter the survey, I indicate my willingness to voluntarily take part in the study	Female	30-39	Permanent Resident (Long term resident)	Chinese	Bachelor's degree or equivalent	$30,000-$60,000	More than 4	Employed	Not married and not living with someone	No children	No	Somewhat religious	Buddhist	Good	No	No	No	I have not provided tissue samples or genetic data to a biobank or genetic database, but I might in the future	No	FALSE	TRUE	FALSE	TRUE	FALSE	TRUE	TRUE	TRUE	TRUE	TRUE	FALSE	TRUE	FALSE	TRUE	23	Cytosine	Dont't Know	Yes (At University)	Neutral	FALSE	FALSE	FALSE	Somewhat disagree	Somewhat agree	Somewhat agree	Neutral	Somewhat agree	Somewhat disagree	Somewhat disagree
169	I have read and understood the above consent form. I certify that I am 21 years old or older and, by clicking the next button to enter the survey, I indicate my willingness to voluntarily take part in the study	Female	30-39	Permanent Resident (Long term resident)	Chinese	Bachelor's degree or equivalent	$60,000-$90,000	More than 4	Employed	Married	Has children	Yes	Somewhat religious	Christian	Very Good	No	No	No	I have not provided tissue samples or genetic data to a biobank or genetic database, and I will not in the future.	No	FALSE	TRUE	Don't Know	FALSE	TRUE	FALSE	TRUE	TRUE	TRUE	TRUE	TRUE	TRUE	FALSE	TRUE	24	Guanine	Dont't Know	No	Neutral	TRUE	TRUE	TRUE	Neutral	Strongly agree	Neutral	Somewhat disagree	Somewhat disagree	Neutral	Somewhat disagree
170	I have read and understood the above consent form. I certify that I am 21 years old or older and, by clicking the next button to enter the survey, I indicate my willingness to voluntarily take part in the study	Male	30-39	Permanent Resident (Long term resident)	Chinese	Master's degree or equivalent	$60,000-$90,000	2	Employed	Married	No children	No	Somewhat religious	Taoist	Very Good	No	No	No	I have not provided tissue samples or genetic data to a biobank or genetic database, but I might in the future	No	TRUE	TRUE	FALSE	TRUE	TRUE	TRUE	TRUE	TRUE	TRUE	Don't Know	FALSE	FALSE	FALSE	Don't Know	23	Thymine	20,000 - 25,000	Yes (At School)	Somewhat agree	FALSE	FALSE	FALSE	Strongly agree	Somewhat agree	Somewhat agree	Neutral	Somewhat agree	Somewhat agree	Neutral
171	I have read and understood the above consent form. I certify that I am 21 years old or older and, by clicking the next button to enter the survey, I indicate my willingness to voluntarily take part in the study	Male	30-39	Singaporean Citizen	Chinese	Bachelor's degree or equivalent	$30,000-$60,000	1	Employed	Not married and not living with someone	No children	No	Not very religious	None	Very Good	No	No	No	I have not provided tissue samples or genetic data to a biobank or genetic database, but I might in the future	No	TRUE	TRUE	TRUE	FALSE	TRUE	TRUE	TRUE	TRUE	TRUE	TRUE	TRUE	Don't Know	FALSE	TRUE	Dont't Know	Dont't Know	Dont't Know	No	Somewhat agree	FALSE	FALSE	FALSE	Strongly disagree	Somewhat agree	Somewhat agree	Strongly disagree	Somewhat disagree	Somewhat agree	Somewhat agree
172	I have read and understood the above consent form. I certify that I am 21 years old or older and, by clicking the next button to enter the survey, I indicate my willingness to voluntarily take part in the study	Male	30-39	Singaporean Citizen	Chinese	Bachelor's degree or equivalent	$60,000-$90,000	4	Employed	Not married and not living with someone	No children	No	Not very religious	Buddhist	Poor	No	No	No	I have not provided tissue samples or genetic data to a biobank or genetic database, and I will not in the future.	No	Don't Know	TRUE	TRUE	Don't Know	Don't Know	Don't Know	Don't Know	Don't Know	Don't Know	Don't Know	Don't Know	FALSE	FALSE	Don't Know	28	Dont't Know	Dont't Know	No	Somewhat disagree	Don't Know	Don't Know	Don't Know	Neutral	Neutral	Neutral	Strongly agree	Somewhat agree	Strongly agree	Somewhat agree
173	I have read and understood the above consent form. I certify that I am 21 years old or older and, by clicking the next button to enter the survey, I indicate my willingness to voluntarily take part in the study	Female	40-49	Singaporean Citizen	Eurasian	Master's degree or equivalent	$90,000-$150,000	1	Employed	Not married and not living with someone	No children	No	Not at all religious	None	Very Good	No	No	Yes	I have not provided tissue samples or genetic data to a biobank or genetic database, but I might in the future	No	TRUE	TRUE	FALSE	FALSE	Don't Know	Don't Know	TRUE	TRUE	TRUE	TRUE	Don't Know	TRUE	FALSE	TRUE	23	Dont't Know	Dont't Know	Yes (At School)	Somewhat disagree	Don't Know	Don't Know	Don't Know	Somewhat disagree	Neutral	Neutral	Somewhat disagree	Neutral	Strongly agree	Neutral
174	I have read and understood the above consent form. I certify that I am 21 years old or older and, by clicking the next button to enter the survey, I indicate my willingness to voluntarily take part in the study	Female	30-39	Singaporean Citizen	Chinese	Bachelor's degree or equivalent	$90,000-$150,000	3	Employed	Not married and not living with someone	No children	No	Not at all religious	None	Good	No	No	Yes	I have provided tissue samples or genetic data to a biobank or genetic database	No	TRUE	TRUE	Don't Know	TRUE	Don't Know	FALSE	TRUE	TRUE	TRUE	TRUE	FALSE	TRUE	FALSE	TRUE	Dont't Know	Dont't Know	Dont't Know	Yes (At University)	Somewhat disagree	Don't Know	Don't Know	Don't Know	Strongly disagree	Strongly agree	Strongly agree	Somewhat disagree	Somewhat agree	Somewhat disagree	Somewhat agree
175	I have read and understood the above consent form. I certify that I am 21 years old or older and, by clicking the next button to enter the survey, I indicate my willingness to voluntarily take part in the study	Male	21-29	Singaporean Citizen	Chinese	Bachelor's degree or equivalent	More than $150,000	4	Employed	Not married and not living with someone	No children	No	Not very religious	Christian	Good	No	No	No	I have not provided tissue samples or genetic data to a biobank or genetic database, and I will not in the future.	No	TRUE	TRUE	FALSE	TRUE	FALSE	FALSE	TRUE	TRUE	TRUE	TRUE	FALSE	TRUE	FALSE	TRUE	23	Thymine	Dont't Know	Yes (At School)	Strongly agree	TRUE	TRUE	Don't Know	Strongly disagree	Strongly agree	Strongly disagree	Strongly disagree	Strongly agree	Somewhat agree	Strongly disagree
176	I have read and understood the above consent form. I certify that I am 21 years old or older and, by clicking the next button to enter the survey, I indicate my willingness to voluntarily take part in the study	Male	30-39	Singaporean Citizen	Chinese	Bachelor's degree or equivalent	$90,000-$150,000	2	Employed	Married	No children	No	Very religious	Christian	Good	No	No	No	I have not provided tissue samples or genetic data to a biobank or genetic database, and I will not in the future.	No	TRUE	TRUE	TRUE	FALSE	TRUE	TRUE	TRUE	TRUE	TRUE	Don't Know	Don't Know	FALSE	FALSE	TRUE	Dont't Know	Dont't Know	Dont't Know	No	Neutral	TRUE	FALSE	FALSE	Strongly disagree	Neutral	Neutral	Somewhat agree	Strongly disagree	Strongly agree	Strongly disagree
177	I have read and understood the above consent form. I certify that I am 21 years old or older and, by clicking the next button to enter the survey, I indicate my willingness to voluntarily take part in the study	Female	40-49	Singaporean Citizen	Chinese	Bachelor's degree or equivalent	$90,000-$150,000	3	Employed	Married	Has children	Yes	Not very religious	None	Good	Yes	No	No	I have not provided tissue samples or genetic data to a biobank or genetic database, and I will not in the future.	No	TRUE	TRUE	Don't Know	TRUE	TRUE	TRUE	TRUE	TRUE	TRUE	FALSE	Don't Know	FALSE	FALSE	Don't Know	Dont't Know	Dont't Know	35,000 - 40,000	No	Neutral	Don't Know	TRUE	FALSE	Strongly disagree	Neutral	Strongly disagree	Strongly agree	Neutral	Strongly agree	Strongly agree
178	I have read and understood the above consent form. I certify that I am 21 years old or older and, by clicking the next button to enter the survey, I indicate my willingness to voluntarily take part in the study	Male	21-29	Singaporean Citizen	Chinese	Bachelor's degree or equivalent	$90,000-$150,000	4	Employed	Not married and not living with someone	No children	No	Not at all religious	None	Very Good	No	No	No	I have not provided tissue samples or genetic data to a biobank or genetic database, and I will not in the future.	No	TRUE	TRUE	TRUE	FALSE	FALSE	TRUE	TRUE	TRUE	TRUE	Don't Know	FALSE	FALSE	FALSE	FALSE	Dont't Know	Dont't Know	Dont't Know	No	Neutral	FALSE	FALSE	FALSE	Neutral	Neutral	Neutral	Neutral	Neutral	Neutral	Neutral
179	I have read and understood the above consent form. I certify that I am 21 years old or older and, by clicking the next button to enter the survey, I indicate my willingness to voluntarily take part in the study	Female	21-29	Singaporean Citizen	Chinese	Bachelor's degree or equivalent	Less than $30,000	4	Employed	Not married and not living with someone	No children	No	Not very religious	Buddhist	Good	No	No	No	I have not provided tissue samples or genetic data to a biobank or genetic database, but I might in the future	No	TRUE	TRUE	FALSE	TRUE	FALSE	FALSE	TRUE	TRUE	TRUE	TRUE	FALSE	TRUE	FALSE	TRUE	23	Guanine	20,000 - 25,000	Yes (At University)	Somewhat agree	TRUE	TRUE	TRUE	Somewhat disagree	Somewhat agree	Neutral	Somewhat disagree	Somewhat agree	Somewhat agree	Strongly agree
180	I have read and understood the above consent form. I certify that I am 21 years old or older and, by clicking the next button to enter the survey, I indicate my willingness to voluntarily take part in the study	Female	40-49	Singaporean Citizen	Chinese	Bachelor's degree or equivalent	$90,000-$150,000	4	Employed	Married	Has children	Yes	Somewhat religious	Christian	Good	No	No	Yes	I have not provided tissue samples or genetic data to a biobank or genetic database, but I might in the future	No	Don't Know	Don't Know	Don't Know	TRUE	Don't Know	Don't Know	Don't Know	Don't Know	Don't Know	Don't Know	Don't Know	Don't Know	Don't Know	TRUE	Dont't Know	Dont't Know	Dont't Know	Yes (At University)	Neutral	Don't Know	Don't Know	FALSE	Strongly agree	Neutral	Neutral	Neutral	Neutral	Neutral	Somewhat agree
181	I have read and understood the above consent form. I certify that I am 21 years old or older and, by clicking the next button to enter the survey, I indicate my willingness to voluntarily take part in the study	Female	40-49	Singaporean Citizen	Chinese	Bachelor's degree or equivalent	More than $150,000	2	Employed	Married	No children	No	Not very religious	Christian	Good	No	No	No	I have not provided tissue samples or genetic data to a biobank or genetic database, but I might in the future	No	Don't Know	Don't Know	TRUE	TRUE	TRUE	Don't Know	FALSE	TRUE	TRUE	Don't Know	FALSE	Don't Know	FALSE	TRUE	Dont't Know	Dont't Know	Dont't Know	Yes (At School)	Somewhat disagree	Don't Know	TRUE	Don't Know	Neutral	Neutral	Neutral	Neutral	Neutral	Neutral	Neutral
182	I have read and understood the above consent form. I certify that I am 21 years old or older and, by clicking the next button to enter the survey, I indicate my willingness to voluntarily take part in the study	Female	30-39	Singaporean Citizen	Chinese	Master's degree or equivalent	$60,000-$90,000	1	Other	Not married and not living with someone	No children	No	Somewhat religious	Christian	Good	No	No	No	I have not provided tissue samples or genetic data to a biobank or genetic database, and I will not in the future.	No	TRUE	TRUE	TRUE	Don't Know	Don't Know	TRUE	TRUE	TRUE	Don't Know	Don't Know	Don't Know	Don't Know	FALSE	TRUE	Dont't Know	Dont't Know	Dont't Know	No	Somewhat agree	TRUE	FALSE	TRUE	Strongly disagree	Somewhat agree	Neutral	Somewhat disagree	Strongly disagree	Strongly disagree	Somewhat agree
183	I have read and understood the above consent form. I certify that I am 21 years old or older and, by clicking the next button to enter the survey, I indicate my willingness to voluntarily take part in the study	Male	30-39	Singaporean Citizen	Chinese	Bachelor's degree or equivalent	$30,000-$60,000	4	Employed	Not married and not living with someone	No children	No	Not at all religious	None	Very Good	No	No	No	I have not provided tissue samples or genetic data to a biobank or genetic database, and I will not in the future.	No	TRUE	TRUE	Don't Know	FALSE	FALSE	TRUE	TRUE	Don't Know	TRUE	FALSE	TRUE	FALSE	FALSE	TRUE	Dont't Know	Dont't Know	Dont't Know	No	Strongly disagree	FALSE	FALSE	FALSE	Strongly agree	Neutral	Neutral	Somewhat agree	Neutral	Neutral	Somewhat agree
184	I have read and understood the above consent form. I certify that I am 21 years old or older and, by clicking the next button to enter the survey, I indicate my willingness to voluntarily take part in the study	Male	21-29	Singaporean Citizen	Chinese	Some college	$30,000-$60,000	3	Employed	Not married but living with someone	No children	No	Not very religious	Buddhist	Good	No	Yes	No	I have not provided tissue samples or genetic data to a biobank or genetic database, but I might in the future	No	FALSE	TRUE	FALSE	TRUE	TRUE	TRUE	TRUE	TRUE	FALSE	TRUE	FALSE	TRUE	FALSE	TRUE	Dont't Know	Dont't Know	Dont't Know	No	Somewhat disagree	FALSE	FALSE	FALSE	Strongly disagree	Somewhat agree	Somewhat agree	Strongly disagree	Somewhat agree	Somewhat disagree	Neutral
185	I have read and understood the above consent form. I certify that I am 21 years old or older and, by clicking the next button to enter the survey, I indicate my willingness to voluntarily take part in the study	Male	60-69	Singaporean Citizen	Chinese	Bachelor's degree or equivalent	More than $150,000	3	Employed	Married	Has children	No	Somewhat religious	Christian	Very Good	No	No	No	I have not provided tissue samples or genetic data to a biobank or genetic database, but I might in the future	No	FALSE	TRUE	TRUE	Don't Know	TRUE	TRUE	TRUE	TRUE	TRUE	Don't Know	TRUE	FALSE	Don't Know	TRUE	Dont't Know	Guanine	Dont't Know	Yes (At School)	Somewhat agree	FALSE	FALSE	FALSE	Neutral	Somewhat agree	Somewhat agree	Neutral	Neutral	Somewhat agree	Neutral
186	I have read and understood the above consent form. I certify that I am 21 years old or older and, by clicking the next button to enter the survey, I indicate my willingness to voluntarily take part in the study	Male	50-59	Singaporean Citizen	Chinese	Bachelor's degree or equivalent	$30,000-$60,000	2	Employed	Married	No children	No	Not very religious	Buddhist	Good	No	I Dont't Know	No	I have not provided tissue samples or genetic data to a biobank or genetic database, but I might in the future	No	TRUE	TRUE	FALSE	Don't Know	TRUE	TRUE	TRUE	TRUE	Don't Know	FALSE	Don't Know	Don't Know	Don't Know	TRUE	Dont't Know	Dont't Know	Dont't Know	No	Neutral	TRUE	TRUE	TRUE	Neutral	Somewhat agree	Neutral	Somewhat agree	Somewhat agree	Somewhat agree	Somewhat agree
187	I have read and understood the above consent form. I certify that I am 21 years old or older and, by clicking the next button to enter the survey, I indicate my willingness to voluntarily take part in the study	Female	40-49	Singaporean Citizen	Chinese	Bachelor's degree or equivalent	Less than $30,000	More than 4	Employed	Not married and not living with someone	No children	No	Not very religious	Buddhist	Very Good	No	No	No	I have provided tissue samples or genetic data to a biobank or genetic database	No	TRUE	TRUE	TRUE	TRUE	Don't Know	TRUE	Don't Know	Don't Know	Don't Know	Don't Know	Don't Know	Don't Know	Don't Know	Don't Know	Dont't Know	Dont't Know	Dont't Know	No	Neutral	Don't Know	Don't Know	Don't Know	Neutral	Neutral	Neutral	Neutral	Neutral	Neutral	Neutral
188	I have read and understood the above consent form. I certify that I am 21 years old or older and, by clicking the next button to enter the survey, I indicate my willingness to voluntarily take part in the study	Male	30-39	Singaporean Citizen	Chinese	Bachelor's degree or equivalent	$30,000-$60,000	3	Employed	Not married and not living with someone	No children	No	Not very religious	Taoist	Fair	No	No	No	I have not provided tissue samples or genetic data to a biobank or genetic database, but I might in the future	No	TRUE	Don't Know	TRUE	TRUE	TRUE	TRUE	TRUE	TRUE	TRUE	Don't Know	TRUE	TRUE	Don't Know	FALSE	28	Dont't Know	More than 100,000	Yes (At School)	Somewhat disagree	TRUE	TRUE	TRUE	Somewhat disagree	Somewhat agree	Neutral	Somewhat agree	Somewhat agree	Neutral	Somewhat agree
189	I have read and understood the above consent form. I certify that I am 21 years old or older and, by clicking the next button to enter the survey, I indicate my willingness to voluntarily take part in the study	Male	60-69	Singaporean Citizen	Chinese	Bachelor's degree or equivalent	$90,000-$150,000	4	Employed	Married	Has children	No	Somewhat religious	Christian	Good	No	No	No	I have not provided tissue samples or genetic data to a biobank or genetic database, and I will not in the future.	No	TRUE	TRUE	FALSE	FALSE	TRUE	TRUE	TRUE	TRUE	TRUE	Don't Know	Don't Know	Don't Know	Don't Know	Don't Know	Dont't Know	Dont't Know	Dont't Know	No	Neutral	TRUE	TRUE	TRUE	Neutral	Neutral	Somewhat agree	Neutral	Somewhat agree	Neutral	Somewhat agree
190	I have read and understood the above consent form. I certify that I am 21 years old or older and, by clicking the next button to enter the survey, I indicate my willingness to voluntarily take part in the study	Female	40-49	Singaporean Citizen	Chinese	Some college	Less than $30,000	More than 4	Employed	Divorced	Has children	Yes	Somewhat religious	Christian	Good	No	No	No	I have not provided tissue samples or genetic data to a biobank or genetic database, but I might in the future	No	Don't Know	TRUE	TRUE	Don't Know	Don't Know	TRUE	TRUE	TRUE	TRUE	TRUE	TRUE	FALSE	TRUE	TRUE	Dont't Know	Dont't Know	Dont't Know	Yes (At School)	Somewhat agree	FALSE	Don't Know	Don't Know	Somewhat disagree	Neutral	Neutral	Neutral	Neutral	Somewhat agree	Strongly agree
191	I have read and understood the above consent form. I certify that I am 21 years old or older and, by clicking the next button to enter the survey, I indicate my willingness to voluntarily take part in the study	Male	60-69	Permanent Resident (Long term resident)	European	Master's degree or equivalent	More than $150,000	2	Employed	Married	No children	No	Not at all religious	None	Good	Yes	Yes	No	I have not provided tissue samples or genetic data to a biobank or genetic database, but I might in the future	No	TRUE	TRUE	TRUE	TRUE	FALSE	FALSE	TRUE	TRUE	FALSE	FALSE	FALSE	TRUE	FALSE	TRUE	23	Thymine	20,000 - 25,000	Yes (At University)	Somewhat agree	TRUE	TRUE	TRUE	Strongly disagree	Strongly agree	Strongly disagree	Strongly disagree	Somewhat agree	Strongly disagree	Somewhat disagree
192	I have read and understood the above consent form. I certify that I am 21 years old or older and, by clicking the next button to enter the survey, I indicate my willingness to voluntarily take part in the study	Female	50-59	Singaporean Citizen	Chinese	Bachelor's degree or equivalent	$60,000-$90,000	2	Employed	Not married but living with someone	No children	No	Not at all religious	None	Good	No	No	No	I have not provided tissue samples or genetic data to a biobank or genetic database, but I might in the future	No	TRUE	TRUE	Don't Know	FALSE	FALSE	TRUE	FALSE	TRUE	Don't Know	TRUE	TRUE	Don't Know	FALSE	TRUE	Dont't Know	Dont't Know	Dont't Know	No	Somewhat agree	FALSE	FALSE	FALSE	Somewhat agree	Somewhat agree	Strongly agree	Somewhat disagree	Neutral	Neutral	Somewhat disagree
193	I have read and understood the above consent form. I certify that I am 21 years old or older and, by clicking the next button to enter the survey, I indicate my willingness to voluntarily take part in the study	Female	60-69	Singaporean Citizen	Chinese	Bachelor's degree or equivalent	More than $150,000	4	Employed	Married	Has children	No	Not at all religious	None	Good	No	Yes	No	I have not provided tissue samples or genetic data to a biobank or genetic database, but I might in the future	No	TRUE	TRUE	Don't Know	TRUE	TRUE	FALSE	TRUE	TRUE	Don't Know	Don't Know	Don't Know	FALSE	FALSE	TRUE	27	Dont't Know	Dont't Know	No	Neutral	TRUE	Don't Know	Don't Know	Somewhat disagree	Somewhat agree	Neutral	Somewhat disagree	Somewhat agree	Neutral	Somewhat disagree
194	I have read and understood the above consent form. I certify that I am 21 years old or older and, by clicking the next button to enter the survey, I indicate my willingness to voluntarily take part in the study	Female	30-39	Singaporean Citizen	Chinese	Bachelor's degree or equivalent	Less than $30,000	3	Employed	Not married and not living with someone	No children	No	Not at all religious	Buddhist	Good	No	No	No	I have not provided tissue samples or genetic data to a biobank or genetic database, but I might in the future	No	TRUE	TRUE	Don't Know	TRUE	FALSE	FALSE	TRUE	Don't Know	TRUE	TRUE	TRUE	TRUE	FALSE	TRUE	23	Thymine	Dont't Know	Yes (At School)	Neutral	Don't Know	Don't Know	Don't Know	Somewhat disagree	Somewhat agree	Somewhat disagree	Somewhat disagree	Somewhat agree	Somewhat disagree	Somewhat agree
195	I have read and understood the above consent form. I certify that I am 21 years old or older and, by clicking the next button to enter the survey, I indicate my willingness to voluntarily take part in the study	Male	30-39	Singaporean Citizen	Chinese	Bachelor's degree or equivalent	$60,000-$90,000	3	Employed	Married	Has children	Yes	Somewhat religious	Christian	Fair	No	No	No	I have not provided tissue samples or genetic data to a biobank or genetic database, but I might in the future	No	TRUE	TRUE	FALSE	FALSE	FALSE	FALSE	TRUE	TRUE	FALSE	FALSE	FALSE	FALSE	FALSE	TRUE	Dont't Know	Dont't Know	Dont't Know	Yes (At School)	Neutral	TRUE	FALSE	TRUE	Somewhat disagree	Somewhat agree	Somewhat agree	Somewhat disagree	Somewhat agree	Neutral	Somewhat agree
196	I have read and understood the above consent form. I certify that I am 21 years old or older and, by clicking the next button to enter the survey, I indicate my willingness to voluntarily take part in the study	Female	21-29	Singaporean Citizen	Chinese	Bachelor's degree or equivalent	$30,000-$60,000	4	Employed	Not married and not living with someone	No children	No	Not very religious	Christian	Very Good	No	No	No	I have not provided tissue samples or genetic data to a biobank or genetic database, but I might in the future	No	TRUE	TRUE	Don't Know	TRUE	TRUE	FALSE	TRUE	TRUE	TRUE	TRUE	FALSE	TRUE	FALSE	TRUE	23	Thymine	Dont't Know	Yes (At School)	Somewhat agree	TRUE	FALSE	Don't Know	Somewhat disagree	Somewhat agree	Neutral	Somewhat disagree	Somewhat agree	Neutral	Somewhat agree
197	I have read and understood the above consent form. I certify that I am 21 years old or older and, by clicking the next button to enter the survey, I indicate my willingness to voluntarily take part in the study	Female	40-49	Singaporean Citizen	Chinese	Bachelor's degree or equivalent	$90,000-$150,000	3	Employed	Not married and not living with someone	No children	No	Not very religious	Buddhist	Good	No	No	No	I have not provided tissue samples or genetic data to a biobank or genetic database, but I might in the future	No	FALSE	TRUE	FALSE	TRUE	Don't Know	TRUE	TRUE	TRUE	Don't Know	Don't Know	Don't Know	Don't Know	FALSE	Don't Know	Dont't Know	Dont't Know	Dont't Know	No	Neutral	FALSE	FALSE	FALSE	Somewhat disagree	Somewhat disagree	Somewhat disagree	Strongly disagree	Strongly disagree	Somewhat disagree	Neutral
198	I have read and understood the above consent form. I certify that I am 21 years old or older and, by clicking the next button to enter the survey, I indicate my willingness to voluntarily take part in the study	Female	30-39	Singaporean Citizen	Chinese	Master's degree or equivalent	More than $150,000	2	Employed	Not married and not living with someone	No children	No	Somewhat religious	Christian	Very Good	No	I Dont't Know	Yes	I have not provided tissue samples or genetic data to a biobank or genetic database, but I might in the future	No	TRUE	TRUE	Don't Know	FALSE	Don't Know	Don't Know	TRUE	TRUE	Don't Know	Don't Know	Don't Know	Don't Know	Don't Know	Don't Know	Dont't Know	Dont't Know	Dont't Know	No	Strongly disagree	Don't Know	Don't Know	Don't Know	Strongly disagree	Somewhat agree	Neutral	Somewhat disagree	Somewhat agree	Somewhat disagree	Somewhat disagree
199	I have read and understood the above consent form. I certify that I am 21 years old or older and, by clicking the next button to enter the survey, I indicate my willingness to voluntarily take part in the study	Male	40-49	Singaporean Citizen	Chinese	Bachelor's degree or equivalent	$90,000-$150,000	3	Employed	Married	Has children	Yes	Somewhat religious	Buddhist	Very Good	No	No	Tried but was not accepted	I have not provided tissue samples or genetic data to a biobank or genetic database, and I will not in the future.	No	TRUE	TRUE	Don't Know	FALSE	TRUE	TRUE	TRUE	TRUE	TRUE	TRUE	FALSE	TRUE	FALSE	TRUE	23	Dont't Know	35,000 - 40,000	No	Somewhat disagree	TRUE	FALSE	TRUE	Strongly disagree	Somewhat agree	Somewhat agree	Strongly agree	Somewhat disagree	Strongly agree	Strongly agree
200	I have read and understood the above consent form. I certify that I am 21 years old or older and, by clicking the next button to enter the survey, I indicate my willingness to voluntarily take part in the study	Male	40-49	Singaporean Citizen	Chinese	Bachelor's degree or equivalent	More than $150,000	4	Employed	Married	Has children	Yes	Not at all religious	None	Good	No	No	No	I have not provided tissue samples or genetic data to a biobank or genetic database, but I might in the future	No	TRUE	TRUE	FALSE	TRUE	FALSE	Don't Know	TRUE	TRUE	TRUE	TRUE	FALSE	FALSE	FALSE	TRUE	23	Dont't Know	Dont't Know	Yes (At School)	Somewhat disagree	Don't Know	Don't Know	Don't Know	Somewhat disagree	Somewhat agree	Somewhat agree	Somewhat disagree	Somewhat disagree	Somewhat disagree	Somewhat agree
201	I have read and understood the above consent form. I certify that I am 21 years old or older and, by clicking the next button to enter the survey, I indicate my willingness to voluntarily take part in the study	Female	50-59	Singaporean Citizen	Chinese	Bachelor's degree or equivalent	$60,000-$90,000	More than 4	Unemployed	Married	Has children	Yes	Not at all religious	None	Very Good	No	No	No	I have not provided tissue samples or genetic data to a biobank or genetic database, but I might in the future	No	TRUE	TRUE	Don't Know	TRUE	TRUE	Don't Know	TRUE	TRUE	Don't Know	Don't Know	FALSE	Don't Know	FALSE	TRUE	23	Dont't Know	Dont't Know	No	Somewhat disagree	Don't Know	Don't Know	Don't Know	Strongly disagree	Somewhat agree	Neutral	Neutral	Somewhat agree	Somewhat disagree	Somewhat agree
202	I have read and understood the above consent form. I certify that I am 21 years old or older and, by clicking the next button to enter the survey, I indicate my willingness to voluntarily take part in the study	Male	30-39	Singaporean Citizen	Malay	Master's degree or equivalent	More than $150,000	More than 4	Employed	Married	Has children	Yes	Somewhat religious	Muslim	Very Good	No	No	Yes	I have not provided tissue samples or genetic data to a biobank or genetic database, but I might in the future	No	FALSE	TRUE	TRUE	FALSE	TRUE	TRUE	FALSE	TRUE	TRUE	FALSE	TRUE	FALSE	TRUE	TRUE	23	Thymine	35,000 - 40,000	Yes (At School)	Somewhat agree	TRUE	TRUE	TRUE	Somewhat agree	Somewhat agree	Somewhat agree	Somewhat agree	Somewhat agree	Somewhat agree	Somewhat agree
203	I have read and understood the above consent form. I certify that I am 21 years old or older and, by clicking the next button to enter the survey, I indicate my willingness to voluntarily take part in the study	Female	50-59	Singaporean Citizen	Chinese	High school graduate	$90,000-$150,000	More than 4	Retired	Married	Has children	Yes	Somewhat religious	Buddhist	Good	No	No	No	I have not provided tissue samples or genetic data to a biobank or genetic database, but I might in the future	No	TRUE	TRUE	Don't Know	TRUE	TRUE	TRUE	Don't Know	Don't Know	TRUE	Don't Know	Don't Know	FALSE	Don't Know	Don't Know	Dont't Know	Dont't Know	Dont't Know	Yes (At University)	Somewhat agree	Don't Know	FALSE	FALSE	Somewhat disagree	Somewhat agree	Neutral	Neutral	Neutral	Neutral	Neutral
204	I have read and understood the above consent form. I certify that I am 21 years old or older and, by clicking the next button to enter the survey, I indicate my willingness to voluntarily take part in the study	Male	40-49	Singaporean Citizen	Chinese	Bachelor's degree or equivalent	$90,000-$150,000	4	Employed	Married	Has children	Yes	Not very religious	None	Good	No	No	Tried but was not accepted	I have not provided tissue samples or genetic data to a biobank or genetic database, and I will not in the future.	No	Don't Know	TRUE	TRUE	TRUE	TRUE	Don't Know	Don't Know	TRUE	Don't Know	Don't Know	TRUE	Don't Know	Don't Know	Don't Know	Dont't Know	Dont't Know	Dont't Know	No	Somewhat agree	FALSE	FALSE	Don't Know	Somewhat disagree	Somewhat agree	Neutral	Somewhat agree	Neutral	Neutral	Somewhat agree
205	I have read and understood the above consent form. I certify that I am 21 years old or older and, by clicking the next button to enter the survey, I indicate my willingness to voluntarily take part in the study	Female	40-49	Singaporean Citizen	Chinese	Some high school	$30,000-$60,000	2	Employed	Divorced	Has children	No	Somewhat religious	Buddhist	Fair	No	Yes	No	I have not provided tissue samples or genetic data to a biobank or genetic database, but I might in the future	No	TRUE	TRUE	Don't Know	TRUE	Don't Know	TRUE	TRUE	TRUE	TRUE	Don't Know	Don't Know	Don't Know	FALSE	TRUE	23	Dont't Know	Dont't Know	No	Strongly disagree	Don't Know	Don't Know	Don't Know	Strongly disagree	Neutral	Neutral	Neutral	Somewhat agree	Strongly disagree	Strongly disagree
206	I have read and understood the above consent form. I certify that I am 21 years old or older and, by clicking the next button to enter the survey, I indicate my willingness to voluntarily take part in the study	Female	21-29	Singaporean Citizen	Chinese	Some college	Less than $30,000	More than 4	Other	Not married but living with someone	No children	No	Somewhat religious	Buddhist	Good	No	No	No	I have not provided tissue samples or genetic data to a biobank or genetic database, and I will not in the future.	No	TRUE	TRUE	Don't Know	FALSE	TRUE	TRUE	TRUE	Don't Know	Don't Know	Don't Know	Don't Know	FALSE	TRUE	Don't Know	Dont't Know	Dont't Know	Dont't Know	No	Neutral	TRUE	FALSE	FALSE	Somewhat disagree	Neutral	Neutral	Neutral	Somewhat agree	Strongly agree	Somewhat agree
207	I have read and understood the above consent form. I certify that I am 21 years old or older and, by clicking the next button to enter the survey, I indicate my willingness to voluntarily take part in the study	Female	21-29	Singaporean Citizen	Malay	Bachelor's degree or equivalent	$60,000-$90,000	More than 4	Other	Not married and not living with someone	No children	No	Somewhat religious	Muslim	Good	No	No	Tried but was not accepted	I have provided tissue samples or genetic data to a biobank or genetic database	No	TRUE	TRUE	TRUE	FALSE	TRUE	TRUE	TRUE	FALSE	FALSE	TRUE	FALSE	TRUE	FALSE	TRUE	23	Thymine	20,000 - 25,000	Yes (At University)	Somewhat disagree	FALSE	FALSE	FALSE	Strongly disagree	Somewhat agree	Somewhat agree	Somewhat disagree	Somewhat disagree	Strongly agree	Somewhat agree
208	I have read and understood the above consent form. I certify that I am 21 years old or older and, by clicking the next button to enter the survey, I indicate my willingness to voluntarily take part in the study	Female	40-49	Singaporean Citizen	Indian	Bachelor's degree or equivalent	$90,000-$150,000	4	Employed	Not married and not living with someone	No children	No	Somewhat religious	Hindu	Very Good	No	No	No	I have not provided tissue samples or genetic data to a biobank or genetic database, but I might in the future	No	TRUE	TRUE	Don't Know	TRUE	TRUE	TRUE	TRUE	TRUE	Don't Know	TRUE	TRUE	FALSE	FALSE	TRUE	Dont't Know	Dont't Know	Dont't Know	No	Neutral	Don't Know	Don't Know	Don't Know	Strongly disagree	Strongly agree	Strongly agree	Strongly disagree	Strongly agree	Strongly disagree	Strongly disagree
209	I have read and understood the above consent form. I certify that I am 21 years old or older and, by clicking the next button to enter the survey, I indicate my willingness to voluntarily take part in the study	Male	30-39	Permanent Resident (Long term resident)	Chinese	Bachelor's degree or equivalent	$30,000-$60,000	4	Employed	Married	Has children	Yes	Not very religious	Buddhist	Good	No	No	No	I have not provided tissue samples or genetic data to a biobank or genetic database, but I might in the future	No	TRUE	TRUE	FALSE	TRUE	FALSE	FALSE	TRUE	TRUE	TRUE	TRUE	TRUE	TRUE	FALSE	TRUE	23	Dont't Know	Dont't Know	Yes (At School)	Somewhat agree	FALSE	FALSE	FALSE	Strongly disagree	Strongly agree	Somewhat agree	Strongly disagree	Neutral	Somewhat disagree	Neutral
210	I have read and understood the above consent form. I certify that I am 21 years old or older and, by clicking the next button to enter the survey, I indicate my willingness to voluntarily take part in the study	Female	21-29	Singaporean Citizen	Chinese	Bachelor's degree or equivalent	Less than $30,000	4	Employed	Not married and not living with someone	No children	No	Not very religious	Other	Very Good	No	No	Tried but was not accepted	I have provided tissue samples or genetic data to a biobank or genetic database	No	TRUE	TRUE	FALSE	TRUE	FALSE	FALSE	Don't Know	TRUE	TRUE	TRUE	TRUE	TRUE	FALSE	TRUE	Dont't Know	Thymine	Dont't Know	Yes (At School)	Somewhat agree	FALSE	FALSE	FALSE	Somewhat disagree	Neutral	Neutral	Strongly disagree	Strongly agree	Strongly agree	Somewhat agree
211	I have read and understood the above consent form. I certify that I am 21 years old or older and, by clicking the next button to enter the survey, I indicate my willingness to voluntarily take part in the study	Female	21-29	Singaporean Citizen	Chinese	Bachelor's degree or equivalent	$60,000-$90,000	4	Employed	Not married but living with someone	No children	No	Not at all religious	None	Good	No	No	No	I have not provided tissue samples or genetic data to a biobank or genetic database, but I might in the future	No	TRUE	TRUE	Don't Know	FALSE	FALSE	FALSE	TRUE	TRUE	TRUE	TRUE	FALSE	FALSE	FALSE	TRUE	Dont't Know	Dont't Know	Dont't Know	No	Neutral	Don't Know	FALSE	Don't Know	Strongly disagree	Neutral	Neutral	Neutral	Somewhat agree	Somewhat disagree	Somewhat agree
212	I have read and understood the above consent form. I certify that I am 21 years old or older and, by clicking the next button to enter the survey, I indicate my willingness to voluntarily take part in the study	Male	50-59	Singaporean Citizen	Chinese	Bachelor's degree or equivalent	More than $150,000	3	Employed	Married	Has children	Yes	Very religious	Christian	Good	No	No	No	I have not provided tissue samples or genetic data to a biobank or genetic database, but I might in the future	No	Don't Know	TRUE	Don't Know	FALSE	TRUE	TRUE	TRUE	Don't Know	TRUE	TRUE	TRUE	Don't Know	FALSE	TRUE	Dont't Know	Cytosine	More than 100,000	No	Neutral	TRUE	TRUE	Don't Know	Somewhat disagree	Neutral	Neutral	Neutral	Somewhat disagree	Somewhat agree	Somewhat agree
213	I have read and understood the above consent form. I certify that I am 21 years old or older and, by clicking the next button to enter the survey, I indicate my willingness to voluntarily take part in the study	Male	21-29	Permanent Resident (Long term resident)	Chinese	Bachelor's degree or equivalent	$30,000-$60,000	4	Employed	Not married and not living with someone	No children	No	Somewhat religious	Buddhist	Fair	No	No	No	I have not provided tissue samples or genetic data to a biobank or genetic database, and I will not in the future.	No	Don't Know	TRUE	Don't Know	TRUE	Don't Know	Don't Know	Don't Know	TRUE	Don't Know	TRUE	Don't Know	FALSE	TRUE	TRUE	Dont't Know	Dont't Know	Dont't Know	No	Neutral	Don't Know	TRUE	FALSE	Neutral	Neutral	Neutral	Neutral	Neutral	Neutral	Neutral
214	I have read and understood the above consent form. I certify that I am 21 years old or older and, by clicking the next button to enter the survey, I indicate my willingness to voluntarily take part in the study	Male	50-59	Singaporean Citizen	Chinese	Some high school	$30,000-$60,000	3	Employed	Married	Has children	No	Very religious	Buddhist	Very Good	No	No	No	I have not provided tissue samples or genetic data to a biobank or genetic database, and I will not in the future.	No	TRUE	TRUE	FALSE	FALSE	FALSE	TRUE	TRUE	TRUE	TRUE	TRUE	TRUE	TRUE	FALSE	TRUE	Dont't Know	Dont't Know	Dont't Know	Yes (At School)	Somewhat agree	TRUE	FALSE	TRUE	Somewhat disagree	Strongly agree	Strongly agree	Somewhat disagree	Somewhat agree	Somewhat disagree	Somewhat disagree
215	I have read and understood the above consent form. I certify that I am 21 years old or older and, by clicking the next button to enter the survey, I indicate my willingness to voluntarily take part in the study	Female	50-59	Singaporean Citizen	Chinese	Bachelor's degree or equivalent	$90,000-$150,000	3	Employed	Married	Has children	No	Somewhat religious	Buddhist	Good	No	Yes	No	I have not provided tissue samples or genetic data to a biobank or genetic database, but I might in the future	No	TRUE	TRUE	FALSE	TRUE	FALSE	FALSE	TRUE	TRUE	TRUE	TRUE	Don't Know	FALSE	FALSE	TRUE	23	Dont't Know	Dont't Know	No	Neutral	FALSE	FALSE	FALSE	Strongly disagree	Somewhat agree	Neutral	Somewhat agree	Neutral	Somewhat agree	Somewhat agree
216	I have read and understood the above consent form. I certify that I am 21 years old or older and, by clicking the next button to enter the survey, I indicate my willingness to voluntarily take part in the study	Male	50-59	Singaporean Citizen	Chinese	Bachelor's degree or equivalent	$90,000-$150,000	4	Employed	Married	Has children	Yes	Not very religious	Buddhist	Good	No	No	No	I have not provided tissue samples or genetic data to a biobank or genetic database, but I might in the future	No	Don't Know	TRUE	Don't Know	FALSE	Don't Know	FALSE	TRUE	TRUE	Don't Know	Don't Know	Don't Know	Don't Know	FALSE	Don't Know	Dont't Know	Dont't Know	Dont't Know	No	Neutral	Don't Know	Don't Know	Don't Know	Strongly disagree	Somewhat agree	Somewhat agree	Strongly disagree	Somewhat agree	Somewhat agree	Strongly disagree
217	I have read and understood the above consent form. I certify that I am 21 years old or older and, by clicking the next button to enter the survey, I indicate my willingness to voluntarily take part in the study	Male	21-29	Singaporean Citizen	Chinese	Bachelor's degree or equivalent	$30,000-$60,000	4	Other	Not married but living with someone	No children	No	Somewhat religious	Buddhist	Good	No	No	No	I have not provided tissue samples or genetic data to a biobank or genetic database, and I will not in the future.	No	Don't Know	TRUE	Don't Know	TRUE	TRUE	TRUE	FALSE	TRUE	Don't Know	Don't Know	FALSE	Don't Know	FALSE	Don't Know	Dont't Know	Dont't Know	Dont't Know	No	Neutral	Don't Know	FALSE	FALSE	Neutral	Somewhat agree	Somewhat agree	Neutral	Neutral	Somewhat agree	Somewhat agree
218	I have read and understood the above consent form. I certify that I am 21 years old or older and, by clicking the next button to enter the survey, I indicate my willingness to voluntarily take part in the study	Male	21-29	Singaporean Citizen	Chinese	Bachelor's degree or equivalent	Less than $30,000	4	Employed	Not married but living with someone	No children	Yes	Not at all religious	Christian	Excellent	No	No	No	I have provided tissue samples or genetic data to a biobank or genetic database	Yes	TRUE	TRUE	FALSE	TRUE	FALSE	TRUE	FALSE	FALSE	TRUE	TRUE	TRUE	TRUE	FALSE	TRUE	28	Guanine	20,000 - 25,000	Yes (At School)	Somewhat disagree	TRUE	TRUE	TRUE	Somewhat agree	Neutral	Neutral	Neutral	Strongly agree	Somewhat agree	Somewhat agree
219	I have read and understood the above consent form. I certify that I am 21 years old or older and, by clicking the next button to enter the survey, I indicate my willingness to voluntarily take part in the study	Female	40-49	Singaporean Citizen	Chinese	Bachelor's degree or equivalent	$90,000-$150,000	4	Employed	Divorced	Has children	Yes	Somewhat religious	Taoist	Very Good	No	No	No	I have not provided tissue samples or genetic data to a biobank or genetic database, and I will not in the future.	No	TRUE	TRUE	Don't Know	TRUE	Don't Know	TRUE	TRUE	Don't Know	Don't Know	Don't Know	Don't Know	Don't Know	FALSE	TRUE	Dont't Know	Dont't Know	Dont't Know	No	Somewhat disagree	Don't Know	Don't Know	Don't Know	Strongly disagree	Somewhat agree	Somewhat agree	Neutral	Strongly agree	Neutral	Somewhat disagree
220	I have read and understood the above consent form. I certify that I am 21 years old or older and, by clicking the next button to enter the survey, I indicate my willingness to voluntarily take part in the study	Female	30-39	Singaporean Citizen	Chinese	Bachelor's degree or equivalent	$60,000-$90,000	4	Employed	Divorced	Has children	Yes	Somewhat religious	Christian	Very Good	No	Yes	No	I have not provided tissue samples or genetic data to a biobank or genetic database, and I will not in the future.	No	Don't Know	Don't Know	Don't Know	TRUE	FALSE	TRUE	TRUE	TRUE	FALSE	TRUE	TRUE	TRUE	FALSE	Don't Know	Dont't Know	Dont't Know	More than 100,000	No	Strongly disagree	TRUE	TRUE	Don't Know	Somewhat agree	Strongly agree	Strongly agree	Somewhat agree	Neutral	Somewhat agree	Somewhat agree
221	I have read and understood the above consent form. I certify that I am 21 years old or older and, by clicking the next button to enter the survey, I indicate my willingness to voluntarily take part in the study	Male	60-69	Singaporean Citizen	Chinese	Bachelor's degree or equivalent	$30,000-$60,000	2	Retired	Married	No children	No	Very religious	Christian	Fair	No	Yes	Yes	I have not provided tissue samples or genetic data to a biobank or genetic database, but I might in the future	No	TRUE	TRUE	FALSE	TRUE	Don't Know	Don't Know	TRUE	TRUE	TRUE	TRUE	Don't Know	TRUE	Don't Know	TRUE	Dont't Know	Dont't Know	Dont't Know	No	Somewhat disagree	TRUE	Don't Know	FALSE	Strongly disagree	Somewhat agree	Somewhat disagree	Somewhat disagree	Somewhat agree	Somewhat disagree	Somewhat disagree
222	I have read and understood the above consent form. I certify that I am 21 years old or older and, by clicking the next button to enter the survey, I indicate my willingness to voluntarily take part in the study	Female	21-29	Singaporean Citizen	Chinese	Bachelor's degree or equivalent	$90,000-$150,000	4	Employed	Not married and not living with someone	No children	No	Not very religious	Buddhist	Good	No	No	Tried but was not accepted	I have not provided tissue samples or genetic data to a biobank or genetic database, but I might in the future	No	TRUE	TRUE	FALSE	TRUE	TRUE	FALSE	TRUE	TRUE	TRUE	TRUE	TRUE	TRUE	FALSE	TRUE	23	Thymine	Dont't Know	Yes (At School)	Somewhat agree	FALSE	FALSE	FALSE	Somewhat agree	Somewhat agree	Somewhat disagree	Strongly agree	Somewhat agree	Somewhat agree	Somewhat agree
223	I have read and understood the above consent form. I certify that I am 21 years old or older and, by clicking the next button to enter the survey, I indicate my willingness to voluntarily take part in the study	Female	30-39	Permanent Resident (Long term resident)	Chinese	Bachelor's degree or equivalent	$30,000-$60,000	3	Employed	Married	Has children	Yes	Not very religious	None	Excellent	No	Yes	No	I have not provided tissue samples or genetic data to a biobank or genetic database, but I might in the future	No	TRUE	TRUE	TRUE	TRUE	TRUE	TRUE	TRUE	TRUE	Don't Know	TRUE	TRUE	Don't Know	FALSE	TRUE	Dont't Know	Dont't Know	Dont't Know	Yes (At School)	Somewhat agree	Don't Know	TRUE	FALSE	Neutral	Strongly agree	Somewhat agree	Strongly disagree	Somewhat agree	Somewhat agree	Somewhat agree
224	I have read and understood the above consent form. I certify that I am 21 years old or older and, by clicking the next button to enter the survey, I indicate my willingness to voluntarily take part in the study	Female	40-49	Singaporean Citizen	Chinese	High school graduate	Less than $30,000	More than 4	Employed	Married	Has children	Yes	Not very religious	Christian	Fair	No	No	No	I have not provided tissue samples or genetic data to a biobank or genetic database, and I will not in the future.	No	Don't Know	TRUE	TRUE	Don't Know	TRUE	Don't Know	TRUE	TRUE	TRUE	Don't Know	Don't Know	Don't Know	Don't Know	Don't Know	Dont't Know	Dont't Know	Dont't Know	No	Strongly disagree	FALSE	FALSE	FALSE	Neutral	Somewhat agree	Neutral	Neutral	Neutral	Somewhat agree	Neutral
225	I have read and understood the above consent form. I certify that I am 21 years old or older and, by clicking the next button to enter the survey, I indicate my willingness to voluntarily take part in the study	Female	21-29	Singaporean Citizen	Malay	Some college	Less than $30,000	More than 4	Employed	Married	Has children	Yes	Somewhat religious	Muslim	Very Good	No	I Dont't Know	No	I have not provided tissue samples or genetic data to a biobank or genetic database, and I will not in the future.	No	Don't Know	TRUE	FALSE	FALSE	Don't Know	TRUE	TRUE	TRUE	Don't Know	Don't Know	TRUE	FALSE	FALSE	Don't Know	Dont't Know	Dont't Know	Dont't Know	No	Neutral	Don't Know	FALSE	FALSE	Strongly disagree	Neutral	Somewhat disagree	Somewhat agree	Somewhat agree	Strongly disagree	Somewhat agree
226	I have read and understood the above consent form. I certify that I am 21 years old or older and, by clicking the next button to enter the survey, I indicate my willingness to voluntarily take part in the study	Male	50-59	Permanent Resident (Long term resident)	Chinese	Bachelor's degree or equivalent	Less than $30,000	1	Retired	Not married and not living with someone	No children	No	Not at all religious	None	Fair	No	No	No	I have not provided tissue samples or genetic data to a biobank or genetic database, and I will not in the future.	No	Don't Know	TRUE	TRUE	TRUE	Don't Know	FALSE	TRUE	TRUE	TRUE	Don't Know	FALSE	FALSE	FALSE	TRUE	Dont't Know	Dont't Know	Dont't Know	No	Somewhat disagree	TRUE	TRUE	TRUE	Neutral	Somewhat disagree	Somewhat disagree	Somewhat agree	Neutral	Neutral	Somewhat agree
227	I have read and understood the above consent form. I certify that I am 21 years old or older and, by clicking the next button to enter the survey, I indicate my willingness to voluntarily take part in the study	Male	30-39	Singaporean Citizen	Indian	Some college	$60,000-$90,000	4	Employed	Not married and not living with someone	No children	No	Somewhat religious	Hindu	Excellent	No	No	Yes	I have not provided tissue samples or genetic data to a biobank or genetic database, and I will not in the future.	No	Don't Know	TRUE	TRUE	FALSE	FALSE	Don't Know	TRUE	TRUE	Don't Know	Don't Know	Don't Know	TRUE	FALSE	FALSE	Dont't Know	Dont't Know	Dont't Know	Yes (At School)	Neutral	FALSE	FALSE	FALSE	Neutral	Neutral	Neutral	Neutral	Neutral	Neutral	Neutral
228	I have read and understood the above consent form. I certify that I am 21 years old or older and, by clicking the next button to enter the survey, I indicate my willingness to voluntarily take part in the study	Male	50-59	Singaporean Citizen	Chinese	High school graduate	More than $150,000	4	Employed	Married	Has children	No	Somewhat religious	Christian	Good	No	No	No	I have not provided tissue samples or genetic data to a biobank or genetic database, but I might in the future	No	TRUE	TRUE	Don't Know	FALSE	TRUE	TRUE	TRUE	TRUE	TRUE	Don't Know	Don't Know	TRUE	FALSE	TRUE	23	Dont't Know	Dont't Know	No	Somewhat disagree	TRUE	TRUE	TRUE	Strongly disagree	Somewhat agree	Somewhat agree	Neutral	Somewhat agree	Neutral	Somewhat agree
229	I have read and understood the above consent form. I certify that I am 21 years old or older and, by clicking the next button to enter the survey, I indicate my willingness to voluntarily take part in the study	Female	21-29	Singaporean Citizen	Chinese	Some college	Less than $30,000	More than 4	Other	Not married and not living with someone	No children	No	Not very religious	Buddhist	Fair	No	No	No	I have not provided tissue samples or genetic data to a biobank or genetic database, but I might in the future	No	Don't Know	Don't Know	Don't Know	FALSE	TRUE	Don't Know	Don't Know	TRUE	TRUE	Don't Know	Don't Know	TRUE	FALSE	TRUE	23	Thymine	20,000 - 25,000	Yes (At School)	Neutral	Don't Know	Don't Know	Don't Know	Neutral	Neutral	Neutral	Neutral	Neutral	Neutral	Somewhat disagree
230	I have read and understood the above consent form. I certify that I am 21 years old or older and, by clicking the next button to enter the survey, I indicate my willingness to voluntarily take part in the study	Male	60-69	Singaporean Citizen	Chinese	High school graduate	$90,000-$150,000	4	Employed	Married	Has children	No	Not very religious	Christian	Good	No	I Dont't Know	Yes	I have not provided tissue samples or genetic data to a biobank or genetic database, and I will not in the future.	No	TRUE	TRUE	Don't Know	Don't Know	Don't Know	TRUE	FALSE	TRUE	TRUE	Don't Know	TRUE	TRUE	TRUE	FALSE	Dont't Know	Dont't Know	More than 100,000	No	Neutral	FALSE	Don't Know	FALSE	Somewhat disagree	Somewhat agree	Somewhat agree	Somewhat disagree	Somewhat disagree	Neutral	Somewhat disagree
231	I have read and understood the above consent form. I certify that I am 21 years old or older and, by clicking the next button to enter the survey, I indicate my willingness to voluntarily take part in the study	Male	60-69	Singaporean Citizen	Malay	Bachelor's degree or equivalent	$90,000-$150,000	4	Retired	Married	Has children	No	Very religious	Muslim	Fair	No	No	Yes	I have not provided tissue samples or genetic data to a biobank or genetic database, but I might in the future	No	TRUE	TRUE	FALSE	FALSE	Don't Know	TRUE	TRUE	TRUE	Don't Know	FALSE	TRUE	FALSE	FALSE	TRUE	28	Dont't Know	More than 100,000	No	Neutral	FALSE	FALSE	FALSE	Strongly disagree	Somewhat agree	Neutral	Somewhat agree	Somewhat agree	Strongly agree	Somewhat agree
232	I have read and understood the above consent form. I certify that I am 21 years old or older and, by clicking the next button to enter the survey, I indicate my willingness to voluntarily take part in the study	Female	30-39	Permanent Resident (Long term resident)	Chinese	Bachelor's degree or equivalent	$90,000-$150,000	3	Employed	Not married and not living with someone	No children	No	Somewhat religious	Buddhist	Very Good	No	No	Yes	I have not provided tissue samples or genetic data to a biobank or genetic database, but I might in the future	No	TRUE	TRUE	TRUE	TRUE	Don't Know	TRUE	FALSE	TRUE	Don't Know	TRUE	Don't Know	FALSE	FALSE	TRUE	23	Dont't Know	20,000 - 25,000	No	Neutral	FALSE	FALSE	FALSE	Neutral	Somewhat agree	Neutral	Neutral	Neutral	Neutral	Neutral
233	I have read and understood the above consent form. I certify that I am 21 years old or older and, by clicking the next button to enter the survey, I indicate my willingness to voluntarily take part in the study	Female	40-49	Singaporean Citizen	Chinese	Some high school	Less than $30,000	More than 4	Unemployed	Married	Has children	Yes	Somewhat religious	Christian	Good	No	I Dont't Know	No	I have not provided tissue samples or genetic data to a biobank or genetic database, and I will not in the future.	No	TRUE	TRUE	Don't Know	FALSE	FALSE	TRUE	TRUE	Don't Know	Don't Know	Don't Know	TRUE	FALSE	FALSE	Don't Know	Dont't Know	Dont't Know	Dont't Know	No	Neutral	Don't Know	Don't Know	Don't Know	Neutral	Neutral	Neutral	Neutral	Neutral	Neutral	Neutral
234	I have read and understood the above consent form. I certify that I am 21 years old or older and, by clicking the next button to enter the survey, I indicate my willingness to voluntarily take part in the study	Female	60-69	Singaporean Citizen	Chinese	Some college	Less than $30,000	1	Other	Divorced	Has children	No	Very religious	Christian	Good	No	No	Yes	I have not provided tissue samples or genetic data to a biobank or genetic database, and I will not in the future.	No	TRUE	TRUE	FALSE	TRUE	FALSE	TRUE	TRUE	TRUE	Don't Know	Don't Know	Don't Know	FALSE	FALSE	TRUE	Dont't Know	Dont't Know	Dont't Know	No	Somewhat agree	TRUE	TRUE	TRUE	Strongly disagree	Somewhat agree	Neutral	Neutral	Somewhat disagree	Neutral	Strongly agree
235	I have read and understood the above consent form. I certify that I am 21 years old or older and, by clicking the next button to enter the survey, I indicate my willingness to voluntarily take part in the study	Male	30-39	Singaporean Citizen	Chinese	Bachelor's degree or equivalent	More than $150,000	4	Employed	Not married and not living with someone	No children	No	Not at all religious	None	Good	No	No	No	I have not provided tissue samples or genetic data to a biobank or genetic database, and I will not in the future.	No	TRUE	TRUE	FALSE	FALSE	FALSE	TRUE	FALSE	TRUE	FALSE	TRUE	TRUE	TRUE	FALSE	TRUE	23	Dont't Know	Dont't Know	No	Neutral	TRUE	TRUE	FALSE	Somewhat agree	Somewhat agree	Somewhat agree	Strongly agree	Somewhat agree	Neutral	Somewhat agree
236	I have read and understood the above consent form. I certify that I am 21 years old or older and, by clicking the next button to enter the survey, I indicate my willingness to voluntarily take part in the study	Male	21-29	Singaporean Citizen	Chinese	Bachelor's degree or equivalent	$90,000-$150,000	More than 4	Employed	Not married and not living with someone	No children	No	Somewhat religious	Christian	Excellent	No	No	No	I have provided tissue samples or genetic data to a biobank or genetic database	No	Don't Know	TRUE	Don't Know	TRUE	TRUE	Don't Know	TRUE	TRUE	Don't Know	TRUE	Don't Know	FALSE	FALSE	FALSE	Dont't Know	Dont't Know	Dont't Know	No	Somewhat disagree	FALSE	FALSE	FALSE	Strongly disagree	Somewhat agree	Somewhat agree	Somewhat disagree	Strongly disagree	Neutral	Neutral
237	I have read and understood the above consent form. I certify that I am 21 years old or older and, by clicking the next button to enter the survey, I indicate my willingness to voluntarily take part in the study	Female	21-29	Singaporean Citizen	Chinese	Some high school	Less than $30,000	More than 4	Other	Not married but living with someone	No children	No	Not very religious	Buddhist	Good	No	I Dont't Know	Yes	I have not provided tissue samples or genetic data to a biobank or genetic database, but I might in the future	No	Don't Know	TRUE	Don't Know	Don't Know	Don't Know	TRUE	Don't Know	TRUE	Don't Know	Don't Know	Don't Know	Don't Know	Don't Know	Don't Know	Dont't Know	Dont't Know	Dont't Know	No	Somewhat disagree	Don't Know	Don't Know	Don't Know	Neutral	Neutral	Neutral	Neutral	Somewhat agree	Neutral	Somewhat disagree
238	I have read and understood the above consent form. I certify that I am 21 years old or older and, by clicking the next button to enter the survey, I indicate my willingness to voluntarily take part in the study	Male	60-69	Singaporean Citizen	Chinese	Master's degree or equivalent	$90,000-$150,000	3	Retired	Married	Has children	No	Somewhat religious	Christian	Good	No	No	No	I have not provided tissue samples or genetic data to a biobank or genetic database, and I will not in the future.	No	Don't Know	TRUE	TRUE	FALSE	Don't Know	TRUE	Don't Know	Don't Know	Don't Know	Don't Know	Don't Know	Don't Know	FALSE	Don't Know	Dont't Know	Dont't Know	Dont't Know	No	Strongly disagree	TRUE	FALSE	TRUE	Neutral	Neutral	Neutral	Neutral	Neutral	Neutral	Somewhat disagree
239	I have read and understood the above consent form. I certify that I am 21 years old or older and, by clicking the next button to enter the survey, I indicate my willingness to voluntarily take part in the study	Female	40-49	Singaporean Citizen	Chinese	Bachelor's degree or equivalent	$90,000-$150,000	3	Employed	Not married but living with someone	No children	No	Somewhat religious	Buddhist	Good	No	No	No	I have not provided tissue samples or genetic data to a biobank or genetic database, but I might in the future	No	FALSE	TRUE	Don't Know	FALSE	FALSE	FALSE	Don't Know	TRUE	Don't Know	Don't Know	Don't Know	Don't Know	FALSE	TRUE	Dont't Know	Dont't Know	Dont't Know	Yes (At School)	Neutral	FALSE	FALSE	FALSE	Strongly disagree	Somewhat disagree	Neutral	Somewhat disagree	Somewhat agree	Somewhat agree	Somewhat agree
240	I have read and understood the above consent form. I certify that I am 21 years old or older and, by clicking the next button to enter the survey, I indicate my willingness to voluntarily take part in the study	Male	50-59	Singaporean Citizen	Chinese	High school graduate	$90,000-$150,000	More than 4	Employed	Married	Has children	No	Not very religious	Buddhist	Very Good	No	No	No	I have not provided tissue samples or genetic data to a biobank or genetic database, but I might in the future	No	TRUE	TRUE	TRUE	FALSE	TRUE	TRUE	FALSE	FALSE	TRUE	FALSE	TRUE	TRUE	FALSE	TRUE	23	Dont't Know	More than 100,000	No	Strongly disagree	TRUE	FALSE	TRUE	Strongly disagree	Strongly agree	Strongly disagree	Somewhat agree	Neutral	Neutral	Neutral
241	I have read and understood the above consent form. I certify that I am 21 years old or older and, by clicking the next button to enter the survey, I indicate my willingness to voluntarily take part in the study	Female	30-39	Singaporean Citizen	Chinese	Some college	$30,000-$60,000	3	Employed	Not married and not living with someone	No children	No	Not very religious	Buddhist	Good	Yes	No	No	I have not provided tissue samples or genetic data to a biobank or genetic database, but I might in the future	No	TRUE	TRUE	TRUE	Don't Know	FALSE	TRUE	TRUE	TRUE	Don't Know	FALSE	FALSE	Don't Know	Don't Know	Don't Know	Dont't Know	Dont't Know	70,000 - 75,000	No	Strongly agree	TRUE	TRUE	FALSE	Strongly disagree	Strongly agree	Strongly agree	Strongly disagree	Neutral	Neutral	Strongly disagree
242	I have read and understood the above consent form. I certify that I am 21 years old or older and, by clicking the next button to enter the survey, I indicate my willingness to voluntarily take part in the study	Male	30-39	Singaporean Citizen	Chinese	Master's degree or equivalent	$90,000-$150,000	4	Employed	Married	Has children	Yes	Not very religious	None	Very Good	No	Yes	No	I have not provided tissue samples or genetic data to a biobank or genetic database, but I might in the future	No	TRUE	TRUE	FALSE	TRUE	FALSE	TRUE	TRUE	TRUE	TRUE	FALSE	FALSE	TRUE	FALSE	TRUE	23	Dont't Know	More than 100,000	No	Somewhat disagree	FALSE	FALSE	FALSE	Strongly disagree	Somewhat disagree	Somewhat disagree	Neutral	Somewhat agree	Somewhat agree	Somewhat agree
243	I have read and understood the above consent form. I certify that I am 21 years old or older and, by clicking the next button to enter the survey, I indicate my willingness to voluntarily take part in the study	Female	21-29	Permanent Resident (Long term resident)	Chinese	Bachelor's degree or equivalent	$60,000-$90,000	2	Employed	Not married and not living with someone	No children	No	Not at all religious	None	Good	No	Yes	No	I have not provided tissue samples or genetic data to a biobank or genetic database, but I might in the future	No	TRUE	TRUE	FALSE	TRUE	Don't Know	Don't Know	TRUE	TRUE	TRUE	Don't Know	FALSE	TRUE	FALSE	TRUE	23	Dont't Know	Dont't Know	No	Somewhat agree	TRUE	TRUE	TRUE	Somewhat disagree	Neutral	Neutral	Strongly disagree	Neutral	Somewhat agree	Somewhat agree
244	I have read and understood the above consent form. I certify that I am 21 years old or older and, by clicking the next button to enter the survey, I indicate my willingness to voluntarily take part in the study	Male	21-29	Singaporean Citizen	Chinese	Bachelor's degree or equivalent	$60,000-$90,000	More than 4	Unemployed	Not married and not living with someone	No children	No	Somewhat religious	Christian	Very Good	No	No	Yes	I have not provided tissue samples or genetic data to a biobank or genetic database, but I might in the future	No	TRUE	TRUE	FALSE	TRUE	FALSE	TRUE	Don't Know	FALSE	FALSE	TRUE	Don't Know	TRUE	FALSE	TRUE	23	Dont't Know	Dont't Know	Yes (At School)	Somewhat agree	FALSE	FALSE	FALSE	Somewhat agree	Somewhat agree	Somewhat agree	Somewhat agree	Neutral	Strongly agree	Somewhat agree
245	I have read and understood the above consent form. I certify that I am 21 years old or older and, by clicking the next button to enter the survey, I indicate my willingness to voluntarily take part in the study	Female	30-39	Singaporean Citizen	Indian	Master's degree or equivalent	$90,000-$150,000	4	Employed	Married	Has children	Yes	Not very religious	Christian	Very Good	No	No	Yes	I have not provided tissue samples or genetic data to a biobank or genetic database, but I might in the future	No	TRUE	TRUE	FALSE	TRUE	TRUE	TRUE	TRUE	FALSE	TRUE	TRUE	TRUE	TRUE	FALSE	Don't Know	23	Dont't Know	Dont't Know	Yes (At School)	Neutral	TRUE	TRUE	TRUE	Somewhat disagree	Strongly agree	Strongly agree	Strongly disagree	Somewhat agree	Somewhat agree	Somewhat agree
246	I have read and understood the above consent form. I certify that I am 21 years old or older and, by clicking the next button to enter the survey, I indicate my willingness to voluntarily take part in the study	Male	60-69	Singaporean Citizen	Chinese	Master's degree or equivalent	$90,000-$150,000	More than 4	Employed	Married	Has children	Yes	Somewhat religious	Christian	Good	No	No	No	I have not provided tissue samples or genetic data to a biobank or genetic database, and I will not in the future.	No	TRUE	TRUE	TRUE	TRUE	TRUE	TRUE	TRUE	TRUE	TRUE	TRUE	TRUE	TRUE	FALSE	TRUE	23	Dont't Know	Dont't Know	Yes (At School)	Neutral	TRUE	FALSE	TRUE	Strongly disagree	Somewhat disagree	Somewhat disagree	Strongly disagree	Strongly agree	Strongly disagree	Strongly disagree
247	I have read and understood the above consent form. I certify that I am 21 years old or older and, by clicking the next button to enter the survey, I indicate my willingness to voluntarily take part in the study	Female	50-59	Singaporean Citizen	Chinese	Some college	$60,000-$90,000	3	Employed	Married	Has children	No	Somewhat religious	Christian	Very Good	No	No	No	I have not provided tissue samples or genetic data to a biobank or genetic database, and I will not in the future.	No	TRUE	TRUE	TRUE	TRUE	TRUE	TRUE	TRUE	TRUE	TRUE	FALSE	Don't Know	TRUE	FALSE	TRUE	24	Dont't Know	35,000 - 40,000	No	Somewhat agree	TRUE	FALSE	TRUE	Somewhat disagree	Somewhat agree	Somewhat agree	Neutral	Strongly agree	Somewhat agree	Somewhat disagree
248	I have read and understood the above consent form. I certify that I am 21 years old or older and, by clicking the next button to enter the survey, I indicate my willingness to voluntarily take part in the study	Male	30-39	Singaporean Citizen	Chinese	Bachelor's degree or equivalent	$30,000-$60,000	2	Employed	Not married and not living with someone	No children	No	Not at all religious	Buddhist	Fair	Yes	No	No	I have not provided tissue samples or genetic data to a biobank or genetic database, and I will not in the future.	No	TRUE	TRUE	Don't Know	TRUE	Don't Know	TRUE	Don't Know	TRUE	Don't Know	Don't Know	FALSE	TRUE	FALSE	TRUE	23	Guanine	Dont't Know	No	Strongly disagree	FALSE	FALSE	FALSE	Strongly agree	Neutral	Strongly agree	Strongly disagree	Strongly agree	Neutral	Strongly agree
249	I have read and understood the above consent form. I certify that I am 21 years old or older and, by clicking the next button to enter the survey, I indicate my willingness to voluntarily take part in the study	Male	50-59	Singaporean Citizen	Chinese	Bachelor's degree or equivalent	More than $150,000	More than 4	Employed	Divorced	No children	No	Not very religious	None	Very Good	No	No	Tried but was not accepted	I have not provided tissue samples or genetic data to a biobank or genetic database, but I might in the future	No	TRUE	TRUE	Don't Know	FALSE	TRUE	FALSE	TRUE	TRUE	Don't Know	Don't Know	FALSE	Don't Know	FALSE	TRUE	Dont't Know	Dont't Know	Dont't Know	No	Somewhat agree	FALSE	FALSE	FALSE	Strongly disagree	Somewhat agree	Somewhat agree	Somewhat disagree	Somewhat agree	Somewhat disagree	Somewhat agree
250	I have read and understood the above consent form. I certify that I am 21 years old or older and, by clicking the next button to enter the survey, I indicate my willingness to voluntarily take part in the study	Male	50-59	Singaporean Citizen	Chinese	Bachelor's degree or equivalent	$30,000-$60,000	1	Employed	Married	No children	No	Not at all religious	None	Fair	No	No	No	I have not provided tissue samples or genetic data to a biobank or genetic database, and I will not in the future.	No	TRUE	TRUE	Don't Know	TRUE	Don't Know	FALSE	TRUE	Don't Know	FALSE	FALSE	Don't Know	TRUE	FALSE	Don't Know	Dont't Know	Dont't Know	Dont't Know	No	Neutral	TRUE	Don't Know	Don't Know	Somewhat disagree	Somewhat disagree	Neutral	Somewhat agree	Somewhat agree	Neutral	Somewhat disagree
251	I have read and understood the above consent form. I certify that I am 21 years old or older and, by clicking the next button to enter the survey, I indicate my willingness to voluntarily take part in the study	Male	50-59	Singaporean Citizen	Chinese	Some college	Less than $30,000	1	Unemployed	Not married and not living with someone	No children	No	Not at all religious	None	Good	No	Yes	No	I have not provided tissue samples or genetic data to a biobank or genetic database, but I might in the future	No	Don't Know	Don't Know	Don't Know	FALSE	TRUE	TRUE	TRUE	TRUE	TRUE	FALSE	Don't Know	TRUE	FALSE	TRUE	Dont't Know	Dont't Know	Dont't Know	No	Somewhat disagree	Don't Know	FALSE	FALSE	Strongly disagree	Somewhat agree	Somewhat agree	Strongly disagree	Strongly agree	Somewhat agree	Somewhat agree
252	I have read and understood the above consent form. I certify that I am 21 years old or older and, by clicking the next button to enter the survey, I indicate my willingness to voluntarily take part in the study	Male	40-49	Singaporean Citizen	Chinese	Bachelor's degree or equivalent	$60,000-$90,000	3	Employed	Married	Has children	Yes	Somewhat religious	Buddhist	Good	No	No	No	I have not provided tissue samples or genetic data to a biobank or genetic database, but I might in the future	No	TRUE	TRUE	TRUE	FALSE	Don't Know	TRUE	TRUE	TRUE	TRUE	Don't Know	TRUE	Don't Know	FALSE	TRUE	24	Cytosine	35,000 - 40,000	No	Somewhat agree	TRUE	TRUE	TRUE	Somewhat disagree	Somewhat agree	Somewhat agree	Somewhat disagree	Somewhat agree	Somewhat disagree	Neutral
253	I have read and understood the above consent form. I certify that I am 21 years old or older and, by clicking the next button to enter the survey, I indicate my willingness to voluntarily take part in the study	Female	21-29	Singaporean Citizen	Chinese	Some college	Less than $30,000	4	Unemployed	Not married but living with someone	No children	No	Not at all religious	None	Fair	No	No	No	I have not provided tissue samples or genetic data to a biobank or genetic database, and I will not in the future.	No	TRUE	TRUE	TRUE	FALSE	Don't Know	TRUE	TRUE	TRUE	Don't Know	Don't Know	FALSE	Don't Know	FALSE	TRUE	Dont't Know	Dont't Know	Dont't Know	No	Neutral	FALSE	FALSE	FALSE	Somewhat disagree	Somewhat agree	Somewhat agree	Strongly disagree	Neutral	Neutral	Neutral
254	I have read and understood the above consent form. I certify that I am 21 years old or older and, by clicking the next button to enter the survey, I indicate my willingness to voluntarily take part in the study	Female	40-49	Singaporean Citizen	Chinese	Bachelor's degree or equivalent	$30,000-$60,000	4	Employed	Not married and not living with someone	No children	No	Somewhat religious	Christian	Good	No	No	No	I have not provided tissue samples or genetic data to a biobank or genetic database, and I will not in the future.	No	Don't Know	TRUE	TRUE	FALSE	TRUE	TRUE	Don't Know	TRUE	TRUE	FALSE	TRUE	FALSE	FALSE	FALSE	27	Dont't Know	Dont't Know	No	Somewhat agree	FALSE	FALSE	FALSE	Somewhat disagree	Somewhat agree	Neutral	Neutral	Neutral	Somewhat disagree	Somewhat disagree
255	I have read and understood the above consent form. I certify that I am 21 years old or older and, by clicking the next button to enter the survey, I indicate my willingness to voluntarily take part in the study	Female	21-29	Singaporean Citizen	Chinese	Bachelor's degree or equivalent	More than $150,000	4	Employed	Not married and not living with someone	No children	No	Not at all religious	None	Very Good	No	No	No	I have not provided tissue samples or genetic data to a biobank or genetic database, but I might in the future	No	TRUE	TRUE	FALSE	TRUE	FALSE	FALSE	TRUE	TRUE	TRUE	TRUE	TRUE	TRUE	FALSE	TRUE	23	Guanine	35,000 - 40,000	Yes (At School)	Somewhat agree	Don't Know	FALSE	Don't Know	Strongly disagree	Somewhat agree	Strongly agree	Strongly disagree	Somewhat agree	Strongly agree	Strongly agree
256	I have read and understood the above consent form. I certify that I am 21 years old or older and, by clicking the next button to enter the survey, I indicate my willingness to voluntarily take part in the study	Male	40-49	Singaporean Citizen	Chinese	Bachelor's degree or equivalent	$90,000-$150,000	4	Employed	Married	Has children	Yes	Somewhat religious	Christian	Fair	No	No	No	I have provided tissue samples or genetic data to a biobank or genetic database	No	TRUE	TRUE	TRUE	TRUE	Don't Know	Don't Know	TRUE	TRUE	TRUE	Don't Know	TRUE	Don't Know	Don't Know	Don't Know	Dont't Know	Dont't Know	Dont't Know	No	Strongly disagree	Don't Know	Don't Know	Don't Know	Somewhat disagree	Somewhat agree	Somewhat agree	Neutral	Somewhat agree	Neutral	Neutral
257	I have read and understood the above consent form. I certify that I am 21 years old or older and, by clicking the next button to enter the survey, I indicate my willingness to voluntarily take part in the study	Male	40-49	Singaporean Citizen	Chinese	Bachelor's degree or equivalent	$60,000-$90,000	1	Employed	Not married and not living with someone	No children	No	Very religious	Buddhist	Very Good	No	Yes	No	I have not provided tissue samples or genetic data to a biobank or genetic database, but I might in the future	No	TRUE	TRUE	TRUE	TRUE	TRUE	TRUE	TRUE	TRUE	TRUE	TRUE	TRUE	FALSE	FALSE	TRUE	23	Cytosine	Dont't Know	No	Neutral	TRUE	TRUE	TRUE	Strongly disagree	Strongly agree	Strongly agree	Strongly disagree	Strongly agree	Strongly disagree	Strongly agree
258	I have read and understood the above consent form. I certify that I am 21 years old or older and, by clicking the next button to enter the survey, I indicate my willingness to voluntarily take part in the study	Female	40-49	Singaporean Citizen	Chinese	Some high school	$60,000-$90,000	4	Employed	Married	Has children	Yes	Not at all religious	None	Good	No	No	No	I have not provided tissue samples or genetic data to a biobank or genetic database, and I will not in the future.	No	TRUE	TRUE	Don't Know	TRUE	TRUE	TRUE	TRUE	TRUE	TRUE	TRUE	Don't Know	TRUE	FALSE	TRUE	23	Dont't Know	Dont't Know	Yes (At School)	Somewhat agree	Don't Know	Don't Know	FALSE	Strongly agree	Strongly agree	Somewhat agree	Strongly disagree	Strongly agree	Strongly agree	Strongly disagree
259	I have read and understood the above consent form. I certify that I am 21 years old or older and, by clicking the next button to enter the survey, I indicate my willingness to voluntarily take part in the study	Male	40-49	Singaporean Citizen	Indian	Some college	$60,000-$90,000	4	Employed	Married	Has children	Yes	Somewhat religious	Muslim	Good	No	No	No	I have not provided tissue samples or genetic data to a biobank or genetic database, but I might in the future	No	FALSE	TRUE	Don't Know	FALSE	TRUE	Don't Know	Don't Know	Don't Know	Don't Know	TRUE	Don't Know	Don't Know	FALSE	TRUE	24	Dont't Know	Dont't Know	No	Neutral	FALSE	FALSE	FALSE	Strongly disagree	Neutral	Neutral	Neutral	Neutral	Neutral	Neutral
260	I have read and understood the above consent form. I certify that I am 21 years old or older and, by clicking the next button to enter the survey, I indicate my willingness to voluntarily take part in the study	Male	30-39	Singaporean Citizen	Chinese	Some college	$30,000-$60,000	2	Employed	Not married and not living with someone	No children	No	Not very religious	Taoist	Fair	No	No	No	I have not provided tissue samples or genetic data to a biobank or genetic database, but I might in the future	No	TRUE	TRUE	FALSE	TRUE	TRUE	TRUE	TRUE	TRUE	TRUE	TRUE	TRUE	TRUE	FALSE	TRUE	23	Cytosine	20,000 - 25,000	No	Somewhat agree	Don't Know	FALSE	FALSE	Somewhat disagree	Somewhat agree	Somewhat disagree	Somewhat disagree	Somewhat agree	Somewhat disagree	Somewhat disagree
261	I have read and understood the above consent form. I certify that I am 21 years old or older and, by clicking the next button to enter the survey, I indicate my willingness to voluntarily take part in the study	Male	21-29	Singaporean Citizen	Chinese	Bachelor's degree or equivalent	More than $150,000	3	Employed	Not married and not living with someone	No children	No	Not at all religious	None	Good	No	No	Yes	I have provided tissue samples or genetic data to a biobank or genetic database	No	FALSE	TRUE	Don't Know	Don't Know	FALSE	TRUE	TRUE	TRUE	TRUE	TRUE	FALSE	Don't Know	FALSE	TRUE	23	Dont't Know	Dont't Know	No	Neutral	FALSE	FALSE	FALSE	Somewhat disagree	Somewhat agree	Somewhat disagree	Somewhat disagree	Somewhat disagree	Somewhat disagree	Somewhat agree
262	I have read and understood the above consent form. I certify that I am 21 years old or older and, by clicking the next button to enter the survey, I indicate my willingness to voluntarily take part in the study	Male	70-79	Singaporean Citizen	Indian	Bachelor's degree or equivalent	$60,000-$90,000	More than 4	Employed	Married	Has children	Yes	Somewhat religious	Hindu	Good	No	I Dont't Know	No	I have not provided tissue samples or genetic data to a biobank or genetic database, but I might in the future	No	TRUE	TRUE	Don't Know	FALSE	TRUE	TRUE	TRUE	Don't Know	TRUE	TRUE	TRUE	TRUE	FALSE	TRUE	28	Cytosine	70,000 - 75,000	No	Somewhat agree	FALSE	FALSE	Don't Know	Somewhat disagree	Somewhat disagree	Somewhat agree	Somewhat disagree	Somewhat agree	Somewhat agree	Somewhat agree
263	I have read and understood the above consent form. I certify that I am 21 years old or older and, by clicking the next button to enter the survey, I indicate my willingness to voluntarily take part in the study	Male	40-49	Singaporean Citizen	Chinese	High school graduate	$60,000-$90,000	More than 4	Employed	Married	No children	No	Somewhat religious	Buddhist	Very Good	No	No	No	I have not provided tissue samples or genetic data to a biobank or genetic database, and I will not in the future.	No	FALSE	Don't Know	Don't Know	FALSE	FALSE	FALSE	FALSE	FALSE	FALSE	Don't Know	Don't Know	Don't Know	FALSE	Don't Know	Dont't Know	Dont't Know	Dont't Know	No	Neutral	FALSE	FALSE	FALSE	Strongly disagree	Neutral	Neutral	Strongly disagree	Somewhat disagree	Somewhat disagree	Neutral
264	I have read and understood the above consent form. I certify that I am 21 years old or older and, by clicking the next button to enter the survey, I indicate my willingness to voluntarily take part in the study	Female	21-29	Singaporean Citizen	Chinese	Some college	$60,000-$90,000	3	Employed	Not married and not living with someone	No children	No	Somewhat religious	Other	Good	No	No	Yes	I have provided tissue samples or genetic data to a biobank or genetic database	No	TRUE	TRUE	FALSE	TRUE	TRUE	TRUE	TRUE	TRUE	TRUE	TRUE	TRUE	Don't Know	FALSE	TRUE	23	Thymine	20,000 - 25,000	Yes (At School)	Somewhat agree	TRUE	TRUE	TRUE	Somewhat disagree	Somewhat agree	Somewhat agree	Somewhat agree	Somewhat agree	Somewhat disagree	Somewhat agree
265	I have read and understood the above consent form. I certify that I am 21 years old or older and, by clicking the next button to enter the survey, I indicate my willingness to voluntarily take part in the study	Male	40-49	Singaporean Citizen	Chinese	Bachelor's degree or equivalent	$90,000-$150,000	More than 4	Employed	Married	Has children	Yes	Not very religious	None	Very Good	No	I Dont't Know	No	I have not provided tissue samples or genetic data to a biobank or genetic database, and I will not in the future.	No	Don't Know	Don't Know	Don't Know	TRUE	TRUE	Don't Know	Don't Know	Don't Know	TRUE	TRUE	Don't Know	TRUE	FALSE	TRUE	Dont't Know	Dont't Know	Dont't Know	Yes (At School)	Somewhat disagree	Don't Know	Don't Know	Don't Know	Somewhat disagree	Neutral	Neutral	Neutral	Neutral	Neutral	Neutral
266	I have read and understood the above consent form. I certify that I am 21 years old or older and, by clicking the next button to enter the survey, I indicate my willingness to voluntarily take part in the study	Male	70-79	Singaporean Citizen	Chinese	Bachelor's degree or equivalent	More than $150,000	More than 4	Other	Married	Has children	No	Somewhat religious	Buddhist	Fair	No	Yes	Yes	I have not provided tissue samples or genetic data to a biobank or genetic database, but I might in the future	No	TRUE	FALSE	FALSE	FALSE	TRUE	TRUE	TRUE	TRUE	TRUE	TRUE	FALSE	TRUE	TRUE	Don't Know	23	Dont't Know	Dont't Know	No	Somewhat disagree	TRUE	FALSE	Don't Know	Neutral	Somewhat disagree	Neutral	Strongly disagree	Neutral	Neutral	Somewhat disagree
267	I have read and understood the above consent form. I certify that I am 21 years old or older and, by clicking the next button to enter the survey, I indicate my willingness to voluntarily take part in the study	Male	30-39	Singaporean Citizen	Chinese	Bachelor's degree or equivalent	$90,000-$150,000	4	Employed	Not married but living with someone	No children	No	Not at all religious	None	Fair	No	No	No	I have not provided tissue samples or genetic data to a biobank or genetic database, and I will not in the future.	No	TRUE	TRUE	FALSE	Don't Know	Don't Know	FALSE	TRUE	TRUE	TRUE	TRUE	Don't Know	FALSE	Don't Know	Don't Know	23	Thymine	Dont't Know	No	Strongly disagree	TRUE	FALSE	TRUE	Neutral	Strongly agree	Somewhat disagree	Somewhat disagree	Strongly agree	Somewhat agree	Strongly agree
268	I have read and understood the above consent form. I certify that I am 21 years old or older and, by clicking the next button to enter the survey, I indicate my willingness to voluntarily take part in the study	Female	40-49	Singaporean Citizen	Chinese	Bachelor's degree or equivalent	More than $150,000	4	Employed	Married	Has children	Yes	Not very religious	None	Good	No	No	Yes	I have not provided tissue samples or genetic data to a biobank or genetic database, and I will not in the future.	No	FALSE	FALSE	FALSE	FALSE	FALSE	FALSE	TRUE	TRUE	FALSE	FALSE	FALSE	FALSE	FALSE	FALSE	27	Dont't Know	35,000 - 40,000	No	Somewhat agree	FALSE	FALSE	FALSE	Somewhat disagree	Somewhat agree	Somewhat agree	Somewhat disagree	Somewhat agree	Somewhat agree	Neutral
269	I have read and understood the above consent form. I certify that I am 21 years old or older and, by clicking the next button to enter the survey, I indicate my willingness to voluntarily take part in the study	Female	21-29	Permanent Resident (Long term resident)	Chinese	Bachelor's degree or equivalent	$30,000-$60,000	4	Employed	Not married and not living with someone	No children	No	Somewhat religious	Christian	Good	No	Yes	No	I have not provided tissue samples or genetic data to a biobank or genetic database, but I might in the future	No	TRUE	TRUE	FALSE	TRUE	TRUE	FALSE	TRUE	TRUE	TRUE	TRUE	TRUE	TRUE	FALSE	FALSE	24	Thymine	20,000 - 25,000	Yes (At University)	Somewhat agree	TRUE	TRUE	TRUE	Strongly disagree	Strongly agree	Strongly agree	Strongly disagree	Strongly agree	Strongly disagree	Neutral
270	I have read and understood the above consent form. I certify that I am 21 years old or older and, by clicking the next button to enter the survey, I indicate my willingness to voluntarily take part in the study	Male	30-39	Singaporean Citizen	Chinese	Bachelor's degree or equivalent	$30,000-$60,000	3	Employed	Not married and not living with someone	No children	No	Somewhat religious	Buddhist	Good	No	I Dont't Know	No	I have not provided tissue samples or genetic data to a biobank or genetic database, but I might in the future	No	TRUE	TRUE	TRUE	FALSE	TRUE	TRUE	FALSE	TRUE	FALSE	TRUE	TRUE	FALSE	FALSE	TRUE	Dont't Know	Dont't Know	Dont't Know	No	Neutral	TRUE	TRUE	TRUE	Somewhat agree	Somewhat agree	Somewhat agree	Somewhat agree	Somewhat agree	Somewhat agree	Somewhat agree
271	I have read and understood the above consent form. I certify that I am 21 years old or older and, by clicking the next button to enter the survey, I indicate my willingness to voluntarily take part in the study	Male	21-29	Singaporean Citizen	Malay	Some college	Less than $30,000	More than 4	Unemployed	Not married but living with someone	No children	No	Not very religious	Muslim	Fair	No	No	Tried but was not accepted	I have not provided tissue samples or genetic data to a biobank or genetic database, and I will not in the future.	No	TRUE	TRUE	Don't Know	FALSE	TRUE	FALSE	TRUE	TRUE	TRUE	TRUE	TRUE	TRUE	FALSE	TRUE	27	Dont't Know	Dont't Know	No	Somewhat agree	FALSE	FALSE	FALSE	Somewhat agree	Strongly agree	Somewhat agree	Strongly disagree	Somewhat agree	Neutral	Somewhat agree
272	I have read and understood the above consent form. I certify that I am 21 years old or older and, by clicking the next button to enter the survey, I indicate my willingness to voluntarily take part in the study	Male	60-69	Singaporean Citizen	Chinese	Some high school	Less than $30,000	3	Other	Married	Has children	No	Somewhat religious	Buddhist	Poor	No	No	No	I have not provided tissue samples or genetic data to a biobank or genetic database, and I will not in the future.	No	TRUE	FALSE	TRUE	FALSE	FALSE	TRUE	TRUE	TRUE	TRUE	TRUE	TRUE	FALSE	FALSE	FALSE	27	Uracil	70,000 - 75,000	Yes (At School)	Somewhat disagree	TRUE	TRUE	FALSE	Somewhat disagree	Somewhat agree	Somewhat agree	Strongly disagree	Somewhat disagree	Strongly agree	Somewhat agree
273	I have read and understood the above consent form. I certify that I am 21 years old or older and, by clicking the next button to enter the survey, I indicate my willingness to voluntarily take part in the study	Male	50-59	Singaporean Citizen	Chinese	Bachelor's degree or equivalent	$90,000-$150,000	4	Employed	Married	Has children	Yes	Very religious	Buddhist	Excellent	No	No	Yes	I have not provided tissue samples or genetic data to a biobank or genetic database, but I might in the future	No	FALSE	TRUE	TRUE	FALSE	TRUE	TRUE	TRUE	TRUE	TRUE	FALSE	TRUE	FALSE	FALSE	TRUE	28	Dont't Know	35,000 - 40,000	No	Somewhat disagree	FALSE	FALSE	FALSE	Strongly disagree	Somewhat agree	Somewhat agree	Somewhat disagree	Somewhat disagree	Somewhat disagree	Somewhat disagree
274	I have read and understood the above consent form. I certify that I am 21 years old or older and, by clicking the next button to enter the survey, I indicate my willingness to voluntarily take part in the study	Male	40-49	Singaporean Citizen	Chinese	Master's degree or equivalent	$90,000-$150,000	1	Employed	Not married and not living with someone	No children	No	Somewhat religious	Buddhist	Good	No	No	No	I have not provided tissue samples or genetic data to a biobank or genetic database, and I will not in the future.	No	TRUE	TRUE	TRUE	FALSE	TRUE	FALSE	TRUE	TRUE	TRUE	TRUE	FALSE	TRUE	FALSE	TRUE	23	Thymine	More than 100,000	Yes (At School)	Somewhat disagree	FALSE	TRUE	FALSE	Somewhat disagree	Strongly agree	Strongly agree	Somewhat disagree	Somewhat agree	Somewhat agree	Somewhat disagree
275	I have read and understood the above consent form. I certify that I am 21 years old or older and, by clicking the next button to enter the survey, I indicate my willingness to voluntarily take part in the study	Female	21-29	Singaporean Citizen	Chinese	High school graduate	$30,000-$60,000	3	Other	Not married and not living with someone	No children	No	Somewhat religious	Buddhist	Good	No	Yes	No	I have not provided tissue samples or genetic data to a biobank or genetic database, but I might in the future	No	Don't Know	TRUE	FALSE	FALSE	TRUE	TRUE	TRUE	TRUE	TRUE	TRUE	Don't Know	TRUE	FALSE	TRUE	23	Guanine	Dont't Know	Yes (At School)	Somewhat agree	TRUE	Don't Know	Don't Know	Somewhat disagree	Somewhat agree	Neutral	Neutral	Somewhat agree	Neutral	Somewhat agree
276	I have read and understood the above consent form. I certify that I am 21 years old or older and, by clicking the next button to enter the survey, I indicate my willingness to voluntarily take part in the study	Female	21-29	Singaporean Citizen	Chinese	Bachelor's degree or equivalent	$30,000-$60,000	4	Employed	Not married but living with someone	No children	No	Not at all religious	Buddhist	Very Good	Yes	Yes	No	I have not provided tissue samples or genetic data to a biobank or genetic database, but I might in the future	No	TRUE	TRUE	TRUE	TRUE	TRUE	TRUE	TRUE	TRUE	TRUE	TRUE	TRUE	TRUE	FALSE	TRUE	24	Dont't Know	Dont't Know	Yes (At School)	Neutral	TRUE	FALSE	FALSE	Somewhat disagree	Neutral	Somewhat agree	Neutral	Somewhat agree	Somewhat agree	Somewhat agree
277	I have read and understood the above consent form. I certify that I am 21 years old or older and, by clicking the next button to enter the survey, I indicate my willingness to voluntarily take part in the study	Male	40-49	Singaporean Citizen	Chinese	High school graduate	$60,000-$90,000	4	Employed	Married	Has children	Yes	Somewhat religious	Christian	Very Good	No	No	No	I have not provided tissue samples or genetic data to a biobank or genetic database, but I might in the future	No	FALSE	TRUE	FALSE	TRUE	TRUE	TRUE	TRUE	TRUE	FALSE	FALSE	FALSE	FALSE	FALSE	Don't Know	23	Dont't Know	20,000 - 25,000	No	Somewhat agree	FALSE	FALSE	FALSE	Somewhat disagree	Somewhat agree	Somewhat agree	Somewhat disagree	Neutral	Somewhat agree	Somewhat agree
278	I have read and understood the above consent form. I certify that I am 21 years old or older and, by clicking the next button to enter the survey, I indicate my willingness to voluntarily take part in the study	Female	30-39	Singaporean Citizen	Chinese	Bachelor's degree or equivalent	$60,000-$90,000	2	Employed	Married	No children	No	Not very religious	Buddhist	Very Good	No	No	No	I have not provided tissue samples or genetic data to a biobank or genetic database, and I will not in the future.	No	TRUE	TRUE	TRUE	Don't Know	Don't Know	Don't Know	FALSE	Don't Know	Don't Know	Don't Know	Don't Know	Don't Know	FALSE	TRUE	23	Dont't Know	Dont't Know	No	Neutral	Don't Know	Don't Know	Don't Know	Neutral	Neutral	Neutral	Neutral	Neutral	Neutral	Neutral
279	I have read and understood the above consent form. I certify that I am 21 years old or older and, by clicking the next button to enter the survey, I indicate my willingness to voluntarily take part in the study	Male	30-39	Singaporean Citizen	Chinese	Bachelor's degree or equivalent	$90,000-$150,000	4	Employed	Not married and not living with someone	No children	No	Somewhat religious	Christian	Good	Yes	No	No	I have not provided tissue samples or genetic data to a biobank or genetic database, but I might in the future	No	TRUE	TRUE	TRUE	FALSE	TRUE	TRUE	TRUE	TRUE	TRUE	TRUE	TRUE	TRUE	FALSE	TRUE	23	Thymine	More than 100,000	Yes (At School)	Somewhat agree	FALSE	FALSE	FALSE	Strongly disagree	Somewhat agree	Somewhat agree	Neutral	Somewhat agree	Somewhat disagree	Somewhat agree
280	I have read and understood the above consent form. I certify that I am 21 years old or older and, by clicking the next button to enter the survey, I indicate my willingness to voluntarily take part in the study	Female	30-39	Singaporean Citizen	Chinese	Bachelor's degree or equivalent	$60,000-$90,000	More than 4	Employed	Married	Has children	Yes	Somewhat religious	Buddhist	Fair	No	No	Yes	I have not provided tissue samples or genetic data to a biobank or genetic database, but I might in the future	No	FALSE	TRUE	FALSE	FALSE	TRUE	TRUE	FALSE	TRUE	TRUE	TRUE	FALSE	TRUE	FALSE	TRUE	23	Thymine	Dont't Know	Yes (At School)	Somewhat agree	Don't Know	FALSE	FALSE	Strongly disagree	Strongly agree	Strongly agree	Somewhat disagree	Somewhat agree	Somewhat disagree	Neutral
281	I have read and understood the above consent form. I certify that I am 21 years old or older and, by clicking the next button to enter the survey, I indicate my willingness to voluntarily take part in the study	Female	21-29	Singaporean Citizen	Malay	Bachelor's degree or equivalent	$30,000-$60,000	2	Unemployed	Married	No children	No	Somewhat religious	Muslim	Good	No	No	No	I have not provided tissue samples or genetic data to a biobank or genetic database, but I might in the future	No	TRUE	TRUE	Don't Know	TRUE	TRUE	TRUE	TRUE	TRUE	TRUE	TRUE	FALSE	TRUE	FALSE	TRUE	23	Dont't Know	35,000 - 40,000	Yes (At School)	Somewhat disagree	FALSE	FALSE	FALSE	Strongly disagree	Neutral	Neutral	Somewhat agree	Somewhat agree	Strongly agree	Somewhat agree
282	I have read and understood the above consent form. I certify that I am 21 years old or older and, by clicking the next button to enter the survey, I indicate my willingness to voluntarily take part in the study	Male	30-39	Singaporean Citizen	Chinese	Bachelor's degree or equivalent	More than $150,000	3	Employed	Not married and not living with someone	No children	No	Not very religious	Christian	Very Good	No	No	Tried but was not accepted	I have not provided tissue samples or genetic data to a biobank or genetic database, but I might in the future	No	FALSE	TRUE	FALSE	TRUE	FALSE	FALSE	TRUE	TRUE	TRUE	TRUE	FALSE	TRUE	FALSE	TRUE	23	Dont't Know	Dont't Know	No	Neutral	Don't Know	Don't Know	Don't Know	Strongly disagree	Somewhat agree	Neutral	Strongly disagree	Neutral	Somewhat agree	Somewhat disagree
283	I have read and understood the above consent form. I certify that I am 21 years old or older and, by clicking the next button to enter the survey, I indicate my willingness to voluntarily take part in the study	Male	50-59	Singaporean Citizen	Chinese	Bachelor's degree or equivalent	More than $150,000	3	Employed	Married	Has children	Yes	Somewhat religious	Christian	Good	No	No	No	I have not provided tissue samples or genetic data to a biobank or genetic database, and I will not in the future.	No	TRUE	TRUE	TRUE	TRUE	TRUE	Don't Know	TRUE	TRUE	TRUE	TRUE	Don't Know	FALSE	FALSE	Don't Know	Dont't Know	Dont't Know	More than 100,000	Yes (At School)	Neutral	Don't Know	Don't Know	FALSE	Neutral	Somewhat agree	Neutral	Somewhat agree	Neutral	Strongly agree	Somewhat agree
284	I have read and understood the above consent form. I certify that I am 21 years old or older and, by clicking the next button to enter the survey, I indicate my willingness to voluntarily take part in the study	Male	40-49	Permanent Resident (Long term resident)	Chinese	Master's degree or equivalent	$30,000-$60,000	1	Employed	Married	No children	No	Somewhat religious	Buddhist	Good	Yes	No	Yes	I have not provided tissue samples or genetic data to a biobank or genetic database, but I might in the future	No	TRUE	FALSE	FALSE	TRUE	FALSE	TRUE	TRUE	FALSE	Don't Know	TRUE	FALSE	TRUE	TRUE	FALSE	Dont't Know	Dont't Know	Dont't Know	No	Neutral	TRUE	FALSE	Don't Know	Neutral	Somewhat agree	Strongly agree	Strongly disagree	Somewhat disagree	Somewhat agree	Strongly agree
285	I have read and understood the above consent form. I certify that I am 21 years old or older and, by clicking the next button to enter the survey, I indicate my willingness to voluntarily take part in the study	Male	50-59	Singaporean Citizen	Chinese	Master's degree or equivalent	$90,000-$150,000	More than 4	Employed	Married	Has children	No	Not very religious	Buddhist	Very Good	No	No	Yes	I have not provided tissue samples or genetic data to a biobank or genetic database, but I might in the future	No	TRUE	TRUE	TRUE	TRUE	TRUE	TRUE	Don't Know	FALSE	TRUE	FALSE	TRUE	FALSE	Don't Know	Don't Know	23	Thymine	20,000 - 25,000	No	Neutral	Don't Know	FALSE	FALSE	Neutral	Somewhat agree	Somewhat agree	Somewhat agree	Strongly agree	Strongly agree	Strongly agree
286	I have read and understood the above consent form. I certify that I am 21 years old or older and, by clicking the next button to enter the survey, I indicate my willingness to voluntarily take part in the study	Male	60-69	Singaporean Citizen	Chinese	Some high school	Less than $30,000	3	Retired	Married	Has children	No	Not very religious	Taoist	Fair	No	No	No	I have not provided tissue samples or genetic data to a biobank or genetic database, but I might in the future	No	TRUE	TRUE	TRUE	FALSE	TRUE	TRUE	TRUE	TRUE	TRUE	Don't Know	TRUE	FALSE	FALSE	TRUE	Dont't Know	Dont't Know	Dont't Know	No	Strongly disagree	FALSE	Don't Know	FALSE	Neutral	Neutral	Neutral	Neutral	Somewhat agree	Strongly agree	Somewhat agree
287	I have read and understood the above consent form. I certify that I am 21 years old or older and, by clicking the next button to enter the survey, I indicate my willingness to voluntarily take part in the study	Male	50-59	Singaporean Citizen	Chinese	Bachelor's degree or equivalent	More than $150,000	4	Employed	Married	Has children	Yes	Not at all religious	None	Good	No	No	No	I have not provided tissue samples or genetic data to a biobank or genetic database, but I might in the future	No	TRUE	TRUE	TRUE	FALSE	Don't Know	FALSE	Don't Know	TRUE	TRUE	Don't Know	FALSE	Don't Know	FALSE	TRUE	23	Dont't Know	Dont't Know	No	Neutral	TRUE	TRUE	TRUE	Somewhat disagree	Somewhat agree	Somewhat disagree	Neutral	Somewhat agree	Somewhat disagree	Somewhat agree
288	I have read and understood the above consent form. I certify that I am 21 years old or older and, by clicking the next button to enter the survey, I indicate my willingness to voluntarily take part in the study	Female	40-49	Singaporean Citizen	Chinese	Master's degree or equivalent	More than $150,000	More than 4	Employed	Divorced	Has children	Yes	Not very religious	Buddhist	Excellent	No	No	Yes	I have provided tissue samples or genetic data to a biobank or genetic database	No	TRUE	TRUE	FALSE	TRUE	TRUE	TRUE	TRUE	TRUE	TRUE	TRUE	TRUE	TRUE	FALSE	TRUE	23	Thymine	70,000 - 75,000	Yes (At School)	Neutral	TRUE	TRUE	TRUE	Strongly disagree	Strongly agree	Strongly agree	Strongly disagree	Strongly agree	Strongly agree	Somewhat agree
289	I have read and understood the above consent form. I certify that I am 21 years old or older and, by clicking the next button to enter the survey, I indicate my willingness to voluntarily take part in the study	Female	40-49	Singaporean Citizen	Chinese	Some high school	$30,000-$60,000	4	Employed	Not married and not living with someone	No children	No	Very religious	Buddhist	Good	No	No	No	I have not provided tissue samples or genetic data to a biobank or genetic database, but I might in the future	No	TRUE	TRUE	Don't Know	TRUE	Don't Know	TRUE	TRUE	TRUE	Don't Know	Don't Know	FALSE	Don't Know	Don't Know	TRUE	Dont't Know	Dont't Know	Dont't Know	No	Neutral	FALSE	FALSE	FALSE	Somewhat disagree	Somewhat agree	Somewhat agree	Somewhat disagree	Somewhat agree	Somewhat disagree	Somewhat disagree
290	I have read and understood the above consent form. I certify that I am 21 years old or older and, by clicking the next button to enter the survey, I indicate my willingness to voluntarily take part in the study	Female	30-39	Singaporean Citizen	Malay	Bachelor's degree or equivalent	$60,000-$90,000	3	Employed	Married	Has children	Yes	Very religious	Muslim	Very Good	No	No	No	I have not provided tissue samples or genetic data to a biobank or genetic database, and I will not in the future.	No	TRUE	TRUE	FALSE	TRUE	TRUE	FALSE	FALSE	FALSE	FALSE	FALSE	TRUE	FALSE	FALSE	FALSE	24	Cytosine	70,000 - 75,000	Yes (At School)	Somewhat agree	FALSE	FALSE	FALSE	Neutral	Neutral	Neutral	Neutral	Neutral	Neutral	Neutral
291	I have read and understood the above consent form. I certify that I am 21 years old or older and, by clicking the next button to enter the survey, I indicate my willingness to voluntarily take part in the study	Female	50-59	Singaporean Citizen	Chinese	Bachelor's degree or equivalent	More than $150,000	4	Employed	Married	Has children	Yes	Somewhat religious	Christian	Very Good	No	Yes	No	I have not provided tissue samples or genetic data to a biobank or genetic database, and I will not in the future.	No	TRUE	TRUE	Don't Know	FALSE	FALSE	FALSE	TRUE	TRUE	Don't Know	Don't Know	Don't Know	TRUE	FALSE	TRUE	23	Cytosine	20,000 - 25,000	Yes (At School)	Neutral	FALSE	FALSE	FALSE	Somewhat disagree	Somewhat agree	Neutral	Somewhat disagree	Neutral	Somewhat disagree	Somewhat disagree
292	I have read and understood the above consent form. I certify that I am 21 years old or older and, by clicking the next button to enter the survey, I indicate my willingness to voluntarily take part in the study	Male	50-59	Singaporean Citizen	Chinese	Bachelor's degree or equivalent	$90,000-$150,000	4	Unemployed	Not married but living with someone	Has children	Yes	Not at all religious	Buddhist	Very Good	No	No	No	I have not provided tissue samples or genetic data to a biobank or genetic database, but I might in the future	No	TRUE	TRUE	TRUE	FALSE	TRUE	TRUE	TRUE	FALSE	TRUE	TRUE	FALSE	TRUE	TRUE	Don't Know	27	Dont't Know	Dont't Know	No	Somewhat disagree	FALSE	FALSE	TRUE	Somewhat disagree	Somewhat disagree	Somewhat disagree	Somewhat agree	Somewhat disagree	Somewhat agree	Somewhat agree
293	I have read and understood the above consent form. I certify that I am 21 years old or older and, by clicking the next button to enter the survey, I indicate my willingness to voluntarily take part in the study	Female	50-59	Permanent Resident (Long term resident)	Malay	Some college	$30,000-$60,000	4	Employed	Not married and not living with someone	No children	No	Not very religious	None	Good	No	No	No	I have not provided tissue samples or genetic data to a biobank or genetic database, but I might in the future	No	TRUE	TRUE	TRUE	TRUE	FALSE	FALSE	TRUE	TRUE	FALSE	TRUE	TRUE	FALSE	TRUE	FALSE	28	Guanine	35,000 - 40,000	Yes (At School)	Neutral	FALSE	FALSE	TRUE	Neutral	Somewhat agree	Neutral	Strongly disagree	Somewhat disagree	Neutral	Neutral
294	I have read and understood the above consent form. I certify that I am 21 years old or older and, by clicking the next button to enter the survey, I indicate my willingness to voluntarily take part in the study	Female	40-49	Singaporean Citizen	Chinese	Some high school	Less than $30,000	2	Disabled	Not married but living with someone	No children	No	Very religious	Christian	Poor	No	Yes	No	I have not provided tissue samples or genetic data to a biobank or genetic database, and I will not in the future.	No	Don't Know	Don't Know	Don't Know	Don't Know	Don't Know	Don't Know	TRUE	TRUE	Don't Know	Don't Know	TRUE	Don't Know	FALSE	TRUE	23	Dont't Know	Dont't Know	Yes (At School)	Strongly disagree	TRUE	FALSE	FALSE	Strongly disagree	Neutral	Neutral	Strongly disagree	Neutral	Neutral	Neutral
295	I have read and understood the above consent form. I certify that I am 21 years old or older and, by clicking the next button to enter the survey, I indicate my willingness to voluntarily take part in the study	Male	50-59	Singaporean Citizen	Chinese	High school graduate	Less than $30,000	3	Employed	Married	Has children	Yes	Very religious	Buddhist	Good	No	No	No	I have not provided tissue samples or genetic data to a biobank or genetic database, but I might in the future	No	TRUE	TRUE	TRUE	TRUE	Don't Know	Don't Know	Don't Know	Don't Know	Don't Know	Don't Know	Don't Know	TRUE	FALSE	Don't Know	Dont't Know	Dont't Know	More than 100,000	No	Neutral	Don't Know	TRUE	Don't Know	Neutral	Somewhat agree	Somewhat agree	Somewhat agree	Neutral	Neutral	Neutral
296	I have read and understood the above consent form. I certify that I am 21 years old or older and, by clicking the next button to enter the survey, I indicate my willingness to voluntarily take part in the study	Female	50-59	Singaporean Citizen	Malay	High school graduate	$90,000-$150,000	3	Employed	Widowed	Has children	No	Somewhat religious	Muslim	Good	No	No	No	I have not provided tissue samples or genetic data to a biobank or genetic database, but I might in the future	No	FALSE	TRUE	FALSE	FALSE	FALSE	TRUE	TRUE	TRUE	TRUE	Don't Know	FALSE	Don't Know	FALSE	Don't Know	Dont't Know	Dont't Know	Dont't Know	No	Somewhat agree	FALSE	FALSE	FALSE	Somewhat disagree	Somewhat agree	Somewhat agree	Neutral	Somewhat agree	Somewhat disagree	Somewhat agree
297	I have read and understood the above consent form. I certify that I am 21 years old or older and, by clicking the next button to enter the survey, I indicate my willingness to voluntarily take part in the study	Male	60-69	Singaporean Citizen	Eurasian	Bachelor's degree or equivalent	$30,000-$60,000	1	Employed	Divorced	Has children	No	Not at all religious	None	Good	No	No	Yes	I have not provided tissue samples or genetic data to a biobank or genetic database, but I might in the future	No	TRUE	TRUE	Don't Know	TRUE	TRUE	TRUE	TRUE	TRUE	TRUE	TRUE	Don't Know	TRUE	FALSE	TRUE	23	Dont't Know	Dont't Know	No	Somewhat agree	TRUE	TRUE	TRUE	Strongly disagree	Neutral	Somewhat disagree	Strongly disagree	Strongly agree	Strongly disagree	Somewhat agree
298	I have read and understood the above consent form. I certify that I am 21 years old or older and, by clicking the next button to enter the survey, I indicate my willingness to voluntarily take part in the study	Female	30-39	Singaporean Citizen	Other	High school graduate	$90,000-$150,000	4	Unemployed	Married	Has children	Yes	Very religious	Muslim	Excellent	No	No	No	I have not provided tissue samples or genetic data to a biobank or genetic database, and I will not in the future.	No	TRUE	TRUE	TRUE	FALSE	FALSE	TRUE	Don't Know	TRUE	Don't Know	Don't Know	Don't Know	Don't Know	FALSE	FALSE	Dont't Know	Dont't Know	Dont't Know	No	Neutral	TRUE	TRUE	Don't Know	Somewhat agree	Neutral	Neutral	Somewhat agree	Neutral	Somewhat disagree	Neutral
299	I have read and understood the above consent form. I certify that I am 21 years old or older and, by clicking the next button to enter the survey, I indicate my willingness to voluntarily take part in the study	Male	21-29	Permanent Resident (Long term resident)	Chinese	Some college	Less than $30,000	3	Unemployed	Not married and not living with someone	No children	No	Not very religious	Buddhist	Good	No	I Dont't Know	No	I have not provided tissue samples or genetic data to a biobank or genetic database, and I will not in the future.	No	Don't Know	Don't Know	Don't Know	TRUE	FALSE	TRUE	TRUE	FALSE	FALSE	Don't Know	FALSE	Don't Know	FALSE	TRUE	24	Thymine	35,000 - 40,000	No	Somewhat agree	FALSE	FALSE	FALSE	Strongly disagree	Somewhat agree	Neutral	Neutral	Somewhat agree	Neutral	Neutral
300	I have read and understood the above consent form. I certify that I am 21 years old or older and, by clicking the next button to enter the survey, I indicate my willingness to voluntarily take part in the study	Female	30-39	Singaporean Citizen	Chinese	Bachelor's degree or equivalent	$90,000-$150,000	3	Employed	Not married and not living with someone	No children	No	Somewhat religious	Buddhist	Good	No	I Dont't Know	No	I have not provided tissue samples or genetic data to a biobank or genetic database, and I will not in the future.	No	TRUE	Don't Know	Don't Know	TRUE	Don't Know	TRUE	Don't Know	TRUE	TRUE	FALSE	Don't Know	Don't Know	TRUE	TRUE	Dont't Know	Dont't Know	Dont't Know	Yes (At School)	Neutral	TRUE	Don't Know	FALSE	Neutral	Somewhat agree	Neutral	Somewhat disagree	Somewhat agree	Somewhat agree	Somewhat agree
301	I have read and understood the above consent form. I certify that I am 21 years old or older and, by clicking the next button to enter the survey, I indicate my willingness to voluntarily take part in the study	Male	40-49	Singaporean Citizen	Chinese	Bachelor's degree or equivalent	$90,000-$150,000	More than 4	Employed	Married	Has children	Yes	Not very religious	None	Good	No	No	No	I have not provided tissue samples or genetic data to a biobank or genetic database, and I will not in the future.	No	Don't Know	TRUE	TRUE	TRUE	Don't Know	TRUE	TRUE	TRUE	TRUE	TRUE	Don't Know	Don't Know	FALSE	TRUE	23	Dont't Know	Dont't Know	No	Neutral	Don't Know	FALSE	FALSE	Somewhat disagree	Neutral	Neutral	Neutral	Neutral	Neutral	Somewhat agree
302	I have read and understood the above consent form. I certify that I am 21 years old or older and, by clicking the next button to enter the survey, I indicate my willingness to voluntarily take part in the study	Female	30-39	Singaporean Citizen	Chinese	Some college	$90,000-$150,000	More than 4	Employed	Not married but living with someone	No children	No	Somewhat religious	Taoist	Excellent	No	No	Yes	I have not provided tissue samples or genetic data to a biobank or genetic database, but I might in the future	No	TRUE	TRUE	FALSE	FALSE	TRUE	TRUE	Don't Know	TRUE	TRUE	Don't Know	TRUE	Don't Know	FALSE	TRUE	Dont't Know	Dont't Know	Dont't Know	No	Somewhat disagree	FALSE	FALSE	FALSE	Strongly disagree	Strongly agree	Somewhat agree	Somewhat disagree	Strongly agree	Somewhat disagree	Strongly disagree
303	I have read and understood the above consent form. I certify that I am 21 years old or older and, by clicking the next button to enter the survey, I indicate my willingness to voluntarily take part in the study	Male	30-39	Permanent Resident (Long term resident)	Chinese	Bachelor's degree or equivalent	$90,000-$150,000	More than 4	Employed	Not married and not living with someone	No children	No	Not at all religious	None	Good	No	No	Yes	I have not provided tissue samples or genetic data to a biobank or genetic database, but I might in the future	No	TRUE	TRUE	Don't Know	TRUE	Don't Know	Don't Know	FALSE	Don't Know	TRUE	TRUE	FALSE	TRUE	FALSE	TRUE	23	Dont't Know	Dont't Know	Yes (At University)	Neutral	TRUE	FALSE	Don't Know	Strongly disagree	Somewhat agree	Neutral	Strongly disagree	Neutral	Somewhat disagree	Strongly agree
304	I have read and understood the above consent form. I certify that I am 21 years old or older and, by clicking the next button to enter the survey, I indicate my willingness to voluntarily take part in the study	Male	30-39	Singaporean Citizen	Chinese	High school graduate	$90,000-$150,000	More than 4	Employed	Divorced	Has children	Yes	Not very religious	Buddhist	Very Good	No	No	No	I have not provided tissue samples or genetic data to a biobank or genetic database, and I will not in the future.	No	TRUE	TRUE	Don't Know	FALSE	Don't Know	Don't Know	TRUE	Don't Know	Don't Know	Don't Know	Don't Know	FALSE	FALSE	Don't Know	Dont't Know	Dont't Know	Dont't Know	No	Somewhat agree	TRUE	FALSE	FALSE	Strongly disagree	Strongly agree	Strongly agree	Strongly disagree	Neutral	Somewhat agree	Neutral
305	I have read and understood the above consent form. I certify that I am 21 years old or older and, by clicking the next button to enter the survey, I indicate my willingness to voluntarily take part in the study	Male	21-29	Singaporean Citizen	Chinese	Master's degree or equivalent	$90,000-$150,000	4	Employed	Not married but living with someone	No children	No	Not very religious	Buddhist	Fair	No	No	Yes	I have not provided tissue samples or genetic data to a biobank or genetic database, but I might in the future	No	TRUE	TRUE	FALSE	TRUE	TRUE	FALSE	TRUE	TRUE	TRUE	TRUE	FALSE	Don't Know	Don't Know	TRUE	27	Dont't Know	Dont't Know	Yes (At School)	Strongly disagree	FALSE	FALSE	FALSE	Somewhat disagree	Somewhat agree	Neutral	Somewhat disagree	Somewhat agree	Neutral	Somewhat agree
306	I have read and understood the above consent form. I certify that I am 21 years old or older and, by clicking the next button to enter the survey, I indicate my willingness to voluntarily take part in the study	Male	40-49	Singaporean Citizen	Malay	Bachelor's degree or equivalent	$90,000-$150,000	4	Employed	Married	Has children	Yes	Very religious	Muslim	Very Good	No	No	No	I have not provided tissue samples or genetic data to a biobank or genetic database, and I will not in the future.	No	TRUE	TRUE	TRUE	TRUE	TRUE	TRUE	TRUE	TRUE	Don't Know	Don't Know	Don't Know	Don't Know	Don't Know	Don't Know	Dont't Know	Dont't Know	Dont't Know	No	Strongly disagree	Don't Know	Don't Know	Don't Know	Strongly disagree	Strongly disagree	Strongly agree	Strongly agree	Strongly disagree	Strongly agree	Strongly agree
307	I have read and understood the above consent form. I certify that I am 21 years old or older and, by clicking the next button to enter the survey, I indicate my willingness to voluntarily take part in the study	Male	60-69	Singaporean Citizen	Malay	Some high school	Less than $30,000	3	Employed	Not married but living with someone	No children	No	Somewhat religious	Muslim	Fair	No	No	No	I have not provided tissue samples or genetic data to a biobank or genetic database, and I will not in the future.	No	Don't Know	Don't Know	Don't Know	TRUE	Don't Know	Don't Know	Don't Know	Don't Know	Don't Know	Don't Know	Don't Know	Don't Know	Don't Know	Don't Know	Dont't Know	Dont't Know	Dont't Know	No	Neutral	Don't Know	Don't Know	Don't Know	Neutral	Somewhat agree	Neutral	Neutral	Neutral	Neutral	Neutral
308	I have read and understood the above consent form. I certify that I am 21 years old or older and, by clicking the next button to enter the survey, I indicate my willingness to voluntarily take part in the study	Male	40-49	Singaporean Citizen	Chinese	Bachelor's degree or equivalent	$30,000-$60,000	2	Employed	Not married and not living with someone	No children	No	Somewhat religious	Buddhist	Good	No	No	No	I have provided tissue samples or genetic data to a biobank or genetic database	No	TRUE	TRUE	TRUE	TRUE	TRUE	TRUE	TRUE	TRUE	Don't Know	Don't Know	Don't Know	Don't Know	FALSE	TRUE	Dont't Know	Dont't Know	Dont't Know	No	Strongly disagree	TRUE	Don't Know	Don't Know	Strongly disagree	Strongly agree	Somewhat agree	Neutral	Somewhat agree	Somewhat agree	Somewhat agree
309	I have read and understood the above consent form. I certify that I am 21 years old or older and, by clicking the next button to enter the survey, I indicate my willingness to voluntarily take part in the study	Male	40-49	Singaporean Citizen	Chinese	Bachelor's degree or equivalent	$90,000-$150,000	2	Employed	Not married but living with someone	No children	No	Not at all religious	None	Good	No	No	No	I have not provided tissue samples or genetic data to a biobank or genetic database, but I might in the future	No	FALSE	FALSE	FALSE	TRUE	TRUE	TRUE	TRUE	TRUE	TRUE	TRUE	FALSE	TRUE	FALSE	TRUE	23	Thymine	Dont't Know	Yes (At School)	Somewhat agree	TRUE	Don't Know	TRUE	Somewhat disagree	Somewhat agree	Strongly disagree	Strongly disagree	Somewhat agree	Somewhat disagree	Somewhat agree
310	I have read and understood the above consent form. I certify that I am 21 years old or older and, by clicking the next button to enter the survey, I indicate my willingness to voluntarily take part in the study	Female	21-29	Singaporean Citizen	Chinese	High school graduate	$30,000-$60,000	More than 4	Employed	Not married and not living with someone	No children	No	Very religious	Christian	Good	No	I Dont't Know	No	I have not provided tissue samples or genetic data to a biobank or genetic database, but I might in the future	No	FALSE	TRUE	Don't Know	FALSE	Don't Know	FALSE	TRUE	TRUE	Don't Know	TRUE	FALSE	FALSE	FALSE	FALSE	Dont't Know	Dont't Know	Dont't Know	No	Somewhat disagree	Don't Know	Don't Know	Don't Know	Somewhat disagree	Somewhat agree	Somewhat agree	Strongly disagree	Somewhat agree	Somewhat disagree	Neutral
311	I have read and understood the above consent form. I certify that I am 21 years old or older and, by clicking the next button to enter the survey, I indicate my willingness to voluntarily take part in the study	Male	21-29	Singaporean Citizen	Chinese	Bachelor's degree or equivalent	$30,000-$60,000	4	Employed	Not married and not living with someone	No children	No	Somewhat religious	Buddhist	Very Good	No	No	No	I have not provided tissue samples or genetic data to a biobank or genetic database, but I might in the future	No	TRUE	TRUE	Don't Know	FALSE	TRUE	FALSE	TRUE	TRUE	TRUE	FALSE	FALSE	TRUE	FALSE	TRUE	Dont't Know	Thymine	35,000 - 40,000	No	Somewhat disagree	FALSE	FALSE	FALSE	Neutral	Somewhat agree	Somewhat agree	Neutral	Somewhat agree	Strongly agree	Somewhat disagree
312	I have read and understood the above consent form. I certify that I am 21 years old or older and, by clicking the next button to enter the survey, I indicate my willingness to voluntarily take part in the study	Male	21-29	Singaporean Citizen	Chinese	Bachelor's degree or equivalent	$60,000-$90,000	More than 4	Employed	Married	No children	No	Very religious	Buddhist	Very Good	No	No	No	I have not provided tissue samples or genetic data to a biobank or genetic database, but I might in the future	No	Don't Know	Don't Know	Don't Know	TRUE	TRUE	TRUE	TRUE	TRUE	TRUE	TRUE	TRUE	TRUE	FALSE	TRUE	23	Thymine	More than 100,000	Yes (At University)	Somewhat agree	Don't Know	FALSE	Don't Know	Neutral	Neutral	Neutral	Neutral	Neutral	Somewhat agree	Neutral
313	I have read and understood the above consent form. I certify that I am 21 years old or older and, by clicking the next button to enter the survey, I indicate my willingness to voluntarily take part in the study	Male	30-39	Singaporean Citizen	Chinese	Bachelor's degree or equivalent	$30,000-$60,000	More than 4	Unemployed	Not married and not living with someone	No children	No	Not very religious	Buddhist	Good	No	No	No	I have not provided tissue samples or genetic data to a biobank or genetic database, but I might in the future	No	TRUE	TRUE	TRUE	FALSE	TRUE	FALSE	TRUE	TRUE	FALSE	TRUE	FALSE	Don't Know	FALSE	TRUE	Dont't Know	Dont't Know	Dont't Know	No	Somewhat agree	FALSE	FALSE	FALSE	Strongly disagree	Somewhat agree	Somewhat agree	Somewhat disagree	Somewhat agree	Strongly agree	Strongly agree
314	I have read and understood the above consent form. I certify that I am 21 years old or older and, by clicking the next button to enter the survey, I indicate my willingness to voluntarily take part in the study	Male	60-69	Singaporean Citizen	Chinese	Some college	$90,000-$150,000	2	Employed	Married	Has children	No	Very religious	Christian	Good	No	No	No	I have not provided tissue samples or genetic data to a biobank or genetic database, but I might in the future	No	TRUE	TRUE	Don't Know	TRUE	TRUE	TRUE	TRUE	TRUE	Don't Know	FALSE	FALSE	Don't Know	FALSE	Don't Know	23	Guanine	20,000 - 25,000	No	Neutral	FALSE	FALSE	FALSE	Strongly disagree	Somewhat agree	Somewhat agree	Somewhat disagree	Somewhat agree	Somewhat agree	Somewhat agree
315	I have read and understood the above consent form. I certify that I am 21 years old or older and, by clicking the next button to enter the survey, I indicate my willingness to voluntarily take part in the study	Female	50-59	Singaporean Citizen	Chinese	Some college	$60,000-$90,000	4	Employed	Married	Has children	No	Somewhat religious	Christian	Fair	No	I Dont't Know	No	I have not provided tissue samples or genetic data to a biobank or genetic database, and I will not in the future.	No	TRUE	TRUE	Don't Know	FALSE	Don't Know	TRUE	Don't Know	TRUE	Don't Know	FALSE	TRUE	FALSE	FALSE	Don't Know	27	Dont't Know	Dont't Know	No	Somewhat disagree	Don't Know	FALSE	FALSE	Strongly disagree	Somewhat agree	Neutral	Somewhat agree	Neutral	Somewhat agree	Somewhat agree
316	I have read and understood the above consent form. I certify that I am 21 years old or older and, by clicking the next button to enter the survey, I indicate my willingness to voluntarily take part in the study	Female	30-39	Permanent Resident (Long term resident)	Indian	Master's degree or equivalent	$90,000-$150,000	2	Employed	Married	No children	No	Not at all religious	Hindu	Fair	No	No	Yes	I have not provided tissue samples or genetic data to a biobank or genetic database, but I might in the future	No	FALSE	TRUE	FALSE	TRUE	TRUE	FALSE	TRUE	TRUE	TRUE	TRUE	TRUE	TRUE	Don't Know	TRUE	23	Thymine	Dont't Know	Yes (At School)	Somewhat agree	FALSE	FALSE	FALSE	Somewhat disagree	Strongly agree	Strongly agree	Strongly disagree	Strongly agree	Strongly agree	Strongly agree
317	I have read and understood the above consent form. I certify that I am 21 years old or older and, by clicking the next button to enter the survey, I indicate my willingness to voluntarily take part in the study	Male	50-59	Singaporean Citizen	Chinese	Some college	$90,000-$150,000	4	Employed	Married	Has children	No	Not very religious	Buddhist	Good	No	I Dont't Know	Yes	I have provided tissue samples or genetic data to a biobank or genetic database	No	Don't Know	Don't Know	TRUE	FALSE	Don't Know	TRUE	TRUE	TRUE	Don't Know	Don't Know	TRUE	Don't Know	FALSE	Don't Know	Dont't Know	Dont't Know	Dont't Know	No	Neutral	Don't Know	TRUE	Don't Know	Strongly agree	Somewhat agree	Somewhat agree	Strongly disagree	Neutral	Somewhat agree	Somewhat disagree
318	I have read and understood the above consent form. I certify that I am 21 years old or older and, by clicking the next button to enter the survey, I indicate my willingness to voluntarily take part in the study	Female	30-39	Singaporean Citizen	Chinese	Bachelor's degree or equivalent	$90,000-$150,000	2	Employed	Not married and not living with someone	No children	No	Somewhat religious	Christian	Fair	No	No	No	I have not provided tissue samples or genetic data to a biobank or genetic database, and I will not in the future.	No	TRUE	TRUE	Don't Know	TRUE	Don't Know	TRUE	TRUE	TRUE	TRUE	Don't Know	FALSE	FALSE	FALSE	TRUE	23	Thymine	Dont't Know	Yes (At School)	Neutral	Don't Know	FALSE	FALSE	Strongly disagree	Somewhat agree	Somewhat agree	Strongly disagree	Strongly agree	Somewhat disagree	Somewhat agree
319	I have read and understood the above consent form. I certify that I am 21 years old or older and, by clicking the next button to enter the survey, I indicate my willingness to voluntarily take part in the study	Male	21-29	Singaporean Citizen	Chinese	Bachelor's degree or equivalent	$90,000-$150,000	4	Employed	Not married but living with someone	No children	No	Somewhat religious	Buddhist	Very Good	No	No	Yes	I have not provided tissue samples or genetic data to a biobank or genetic database, but I might in the future	No	TRUE	FALSE	TRUE	Don't Know	FALSE	TRUE	TRUE	TRUE	FALSE	Don't Know	Don't Know	FALSE	TRUE	TRUE	24	Dont't Know	35,000 - 40,000	No	Somewhat agree	FALSE	FALSE	FALSE	Somewhat disagree	Strongly agree	Neutral	Somewhat disagree	Neutral	Somewhat agree	Neutral
320	I have read and understood the above consent form. I certify that I am 21 years old or older and, by clicking the next button to enter the survey, I indicate my willingness to voluntarily take part in the study	Male	21-29	Singaporean Citizen	Chinese	Some high school	$30,000-$60,000	More than 4	Employed	Not married but living with someone	No children	No	Somewhat religious	Buddhist	Fair	No	No	No	I have not provided tissue samples or genetic data to a biobank or genetic database, but I might in the future	No	TRUE	Don't Know	Don't Know	TRUE	Don't Know	FALSE	FALSE	TRUE	Don't Know	Don't Know	Don't Know	Don't Know	Don't Know	Don't Know	27	Dont't Know	35,000 - 40,000	No	Neutral	TRUE	TRUE	TRUE	Neutral	Neutral	Somewhat agree	Neutral	Neutral	Neutral	Somewhat agree
321	I have read and understood the above consent form. I certify that I am 21 years old or older and, by clicking the next button to enter the survey, I indicate my willingness to voluntarily take part in the study	Male	30-39	Singaporean Citizen	Chinese	Bachelor's degree or equivalent	More than $150,000	4	Employed	Married	Has children	Yes	Very religious	Christian	Good	No	Yes	No	I have not provided tissue samples or genetic data to a biobank or genetic database, but I might in the future	No	TRUE	TRUE	FALSE	TRUE	TRUE	TRUE	TRUE	TRUE	TRUE	TRUE	FALSE	TRUE	TRUE	TRUE	23	Dont't Know	Dont't Know	Yes (At University)	Neutral	TRUE	TRUE	FALSE	Neutral	Neutral	Neutral	Neutral	Somewhat agree	Somewhat agree	Somewhat agree
322	I have read and understood the above consent form. I certify that I am 21 years old or older and, by clicking the next button to enter the survey, I indicate my willingness to voluntarily take part in the study	Male	60-69	Singaporean Citizen	Chinese	Some high school	Less than $30,000	4	Retired	Widowed	Has children	No	Not at all religious	None	Very Good	No	No	No	I have not provided tissue samples or genetic data to a biobank or genetic database, and I will not in the future.	No	Don't Know	Don't Know	Don't Know	FALSE	Don't Know	TRUE	TRUE	Don't Know	Don't Know	Don't Know	Don't Know	TRUE	FALSE	Don't Know	Dont't Know	Dont't Know	Dont't Know	No	Neutral	Don't Know	Don't Know	Don't Know	Neutral	Neutral	Neutral	Neutral	Neutral	Neutral	Neutral
323	I have read and understood the above consent form. I certify that I am 21 years old or older and, by clicking the next button to enter the survey, I indicate my willingness to voluntarily take part in the study	Female	40-49	Singaporean Citizen	Chinese	Some college	$30,000-$60,000	2	Employed	Married	No children	No	Somewhat religious	Buddhist	Good	No	No	No	I have not provided tissue samples or genetic data to a biobank or genetic database, but I might in the future	No	TRUE	FALSE	TRUE	TRUE	TRUE	Don't Know	TRUE	TRUE	TRUE	Don't Know	FALSE	TRUE	Don't Know	Don't Know	24	Dont't Know	More than 100,000	Yes (At School)	Strongly agree	Don't Know	Don't Know	Don't Know	Strongly disagree	Strongly disagree	Somewhat agree	Strongly agree	Somewhat agree	Somewhat agree	Somewhat agree
324	I have read and understood the above consent form. I certify that I am 21 years old or older and, by clicking the next button to enter the survey, I indicate my willingness to voluntarily take part in the study	Male	21-29	Singaporean Citizen	Chinese	High school graduate	More than $150,000	4	Unemployed	Not married and not living with someone	No children	No	Somewhat religious	Christian	Very Good	No	No	No	I have not provided tissue samples or genetic data to a biobank or genetic database, but I might in the future	No	TRUE	Don't Know	Don't Know	FALSE	TRUE	TRUE	TRUE	TRUE	TRUE	TRUE	FALSE	TRUE	FALSE	TRUE	23	Thymine	Dont't Know	No	Neutral	FALSE	FALSE	Don't Know	Strongly disagree	Somewhat agree	Neutral	Neutral	Neutral	Somewhat agree	Somewhat agree
325	I have read and understood the above consent form. I certify that I am 21 years old or older and, by clicking the next button to enter the survey, I indicate my willingness to voluntarily take part in the study	Male	21-29	Singaporean Citizen	Chinese	Bachelor's degree or equivalent	$60,000-$90,000	More than 4	Employed	Not married and not living with someone	No children	No	Not very religious	None	Very Good	No	No	Yes	I have not provided tissue samples or genetic data to a biobank or genetic database, but I might in the future	No	TRUE	TRUE	Don't Know	Don't Know	TRUE	Don't Know	Don't Know	Don't Know	Don't Know	Don't Know	Don't Know	Don't Know	Don't Know	Don't Know	Dont't Know	Dont't Know	Dont't Know	No	Strongly disagree	Don't Know	Don't Know	Don't Know	Strongly disagree	Neutral	Neutral	Neutral	Neutral	Neutral	Neutral
326	I have read and understood the above consent form. I certify that I am 21 years old or older and, by clicking the next button to enter the survey, I indicate my willingness to voluntarily take part in the study	Male	30-39	Singaporean Citizen	Mixed Race	Master's degree or equivalent	$90,000-$150,000	3	Employed	Not married and not living with someone	No children	No	Somewhat religious	Muslim	Very Good	No	No	Yes	I have not provided tissue samples or genetic data to a biobank or genetic database, but I might in the future	No	TRUE	TRUE	Don't Know	FALSE	TRUE	FALSE	TRUE	TRUE	TRUE	TRUE	TRUE	TRUE	FALSE	TRUE	23	Dont't Know	Dont't Know	No	Somewhat agree	TRUE	TRUE	FALSE	Strongly disagree	Somewhat agree	Somewhat disagree	Somewhat disagree	Somewhat agree	Somewhat agree	Neutral
327	I have read and understood the above consent form. I certify that I am 21 years old or older and, by clicking the next button to enter the survey, I indicate my willingness to voluntarily take part in the study	Male	30-39	Singaporean Citizen	Chinese	Some college	$60,000-$90,000	4	Employed	Not married and not living with someone	No children	No	Somewhat religious	Taoist	Good	No	No	No	I have not provided tissue samples or genetic data to a biobank or genetic database, but I might in the future	No	TRUE	TRUE	FALSE	Don't Know	TRUE	FALSE	TRUE	TRUE	TRUE	TRUE	TRUE	Don't Know	Don't Know	TRUE	23	Dont't Know	Dont't Know	No	Somewhat agree	Don't Know	Don't Know	FALSE	Somewhat disagree	Somewhat agree	Neutral	Neutral	Neutral	Neutral	Neutral
328	I have read and understood the above consent form. I certify that I am 21 years old or older and, by clicking the next button to enter the survey, I indicate my willingness to voluntarily take part in the study	Female	30-39	Singaporean Citizen	Chinese	Some college	$30,000-$60,000	4	Unemployed	Married	Has children	Yes	Not at all religious	Buddhist	Good	No	No	No	I have not provided tissue samples or genetic data to a biobank or genetic database, and I will not in the future.	No	TRUE	TRUE	Don't Know	TRUE	TRUE	TRUE	TRUE	TRUE	Don't Know	Don't Know	TRUE	Don't Know	FALSE	TRUE	Dont't Know	Dont't Know	Dont't Know	No	Neutral	Don't Know	FALSE	Don't Know	Somewhat agree	Somewhat agree	Neutral	Neutral	Somewhat agree	Somewhat agree	Somewhat agree
329	I have read and understood the above consent form. I certify that I am 21 years old or older and, by clicking the next button to enter the survey, I indicate my willingness to voluntarily take part in the study	Male	21-29	Singaporean Citizen	Chinese	Master's degree or equivalent	$30,000-$60,000	4	Employed	Not married but living with someone	No children	No	Not at all religious	None	Excellent	No	No	No	I have not provided tissue samples or genetic data to a biobank or genetic database, but I might in the future	No	TRUE	TRUE	FALSE	TRUE	FALSE	Don't Know	TRUE	TRUE	TRUE	TRUE	TRUE	TRUE	FALSE	TRUE	23	Thymine	Dont't Know	No	Somewhat agree	Don't Know	FALSE	Don't Know	Strongly disagree	Strongly agree	Strongly agree	Strongly disagree	Somewhat agree	Strongly agree	Strongly agree
330	I have read and understood the above consent form. I certify that I am 21 years old or older and, by clicking the next button to enter the survey, I indicate my willingness to voluntarily take part in the study	Male	30-39	Singaporean Citizen	Chinese	High school graduate	$90,000-$150,000	3	Employed	Not married but living with someone	No children	No	Not very religious	Taoist	Very Good	No	Yes	No	I have not provided tissue samples or genetic data to a biobank or genetic database, and I will not in the future.	No	TRUE	TRUE	TRUE	FALSE	TRUE	TRUE	TRUE	TRUE	TRUE	TRUE	TRUE	TRUE	FALSE	TRUE	23	Thymine	Dont't Know	Yes (At School)	Neutral	TRUE	TRUE	TRUE	Strongly disagree	Somewhat agree	Neutral	Somewhat disagree	Strongly disagree	Somewhat agree	Somewhat agree
331	I have read and understood the above consent form. I certify that I am 21 years old or older and, by clicking the next button to enter the survey, I indicate my willingness to voluntarily take part in the study	Female	30-39	Singaporean Citizen	Chinese	Bachelor's degree or equivalent	$60,000-$90,000	2	Employed	Not married and not living with someone	No children	No	Somewhat religious	Buddhist	Good	No	No	No	I have not provided tissue samples or genetic data to a biobank or genetic database, and I will not in the future.	No	TRUE	TRUE	Don't Know	TRUE	TRUE	FALSE	TRUE	Don't Know	Don't Know	TRUE	Don't Know	FALSE	FALSE	TRUE	23	Guanine	Dont't Know	No	Somewhat disagree	Don't Know	Don't Know	FALSE	Somewhat disagree	Somewhat agree	Somewhat disagree	Somewhat agree	Somewhat agree	Somewhat agree	Somewhat agree
332	I have read and understood the above consent form. I certify that I am 21 years old or older and, by clicking the next button to enter the survey, I indicate my willingness to voluntarily take part in the study	Male	40-49	Singaporean Citizen	Indian	Some college	$90,000-$150,000	More than 4	Employed	Not married and not living with someone	No children	No	Not very religious	Hindu	Good	No	No	No	I have not provided tissue samples or genetic data to a biobank or genetic database, and I will not in the future.	No	Don't Know	Don't Know	Don't Know	FALSE	FALSE	FALSE	TRUE	TRUE	TRUE	Don't Know	TRUE	Don't Know	TRUE	TRUE	Dont't Know	Cytosine	70,000 - 75,000	Yes (At School)	Neutral	Don't Know	Don't Know	FALSE	Neutral	Neutral	Somewhat agree	Somewhat agree	Somewhat agree	Neutral	Neutral
333	I have read and understood the above consent form. I certify that I am 21 years old or older and, by clicking the next button to enter the survey, I indicate my willingness to voluntarily take part in the study	Male	40-49	Singaporean Citizen	Malay	High school graduate	$60,000-$90,000	4	Employed	Married	Has children	Yes	Not very religious	Muslim	Very Good	No	No	No	I have not provided tissue samples or genetic data to a biobank or genetic database, but I might in the future	No	Don't Know	TRUE	FALSE	FALSE	Don't Know	TRUE	TRUE	TRUE	Don't Know	Don't Know	FALSE	FALSE	FALSE	TRUE	Dont't Know	Dont't Know	More than 100,000	No	Neutral	FALSE	FALSE	FALSE	Somewhat agree	Neutral	Neutral	Somewhat agree	Somewhat agree	Somewhat disagree	Somewhat disagree
334	I have read and understood the above consent form. I certify that I am 21 years old or older and, by clicking the next button to enter the survey, I indicate my willingness to voluntarily take part in the study	Male	30-39	Singaporean Citizen	Chinese	Bachelor's degree or equivalent	More than $150,000	More than 4	Employed	Married	Has children	Yes	Somewhat religious	Christian	Very Good	No	No	Yes	I have not provided tissue samples or genetic data to a biobank or genetic database, but I might in the future	No	TRUE	TRUE	Don't Know	TRUE	TRUE	TRUE	TRUE	Don't Know	TRUE	Don't Know	FALSE	FALSE	FALSE	TRUE	Dont't Know	Dont't Know	Dont't Know	No	Somewhat agree	TRUE	TRUE	TRUE	Strongly disagree	Strongly agree	Strongly disagree	Somewhat disagree	Strongly agree	Strongly disagree	Strongly agree
335	I have read and understood the above consent form. I certify that I am 21 years old or older and, by clicking the next button to enter the survey, I indicate my willingness to voluntarily take part in the study	Male	50-59	Singaporean Citizen	Malay	Some high school	Less than $30,000	2	Retired	Married	No children	No	Somewhat religious	Muslim	Fair	Yes	No	No	I have not provided tissue samples or genetic data to a biobank or genetic database, and I will not in the future.	No	TRUE	TRUE	Don't Know	Don't Know	Don't Know	Don't Know	Don't Know	Don't Know	Don't Know	TRUE	Don't Know	FALSE	FALSE	Don't Know	23	Dont't Know	Dont't Know	Yes (At School)	Neutral	FALSE	FALSE	FALSE	Somewhat agree	Neutral	Neutral	Neutral	Somewhat disagree	Somewhat agree	Neutral
336	I have read and understood the above consent form. I certify that I am 21 years old or older and, by clicking the next button to enter the survey, I indicate my willingness to voluntarily take part in the study	Female	40-49	Singaporean Citizen	Eurasian	Bachelor's degree or equivalent	$30,000-$60,000	More than 4	Unemployed	Married	Has children	Yes	Somewhat religious	Christian	Very Good	No	Yes	No	I have not provided tissue samples or genetic data to a biobank or genetic database, and I will not in the future.	No	TRUE	TRUE	Don't Know	TRUE	TRUE	TRUE	TRUE	TRUE	Don't Know	Don't Know	Don't Know	TRUE	FALSE	TRUE	Dont't Know	Dont't Know	Dont't Know	No	Neutral	Don't Know	FALSE	FALSE	Strongly disagree	Neutral	Neutral	Somewhat agree	Somewhat agree	Somewhat disagree	Strongly agree
337	I have read and understood the above consent form. I certify that I am 21 years old or older and, by clicking the next button to enter the survey, I indicate my willingness to voluntarily take part in the study	Male	50-59	Singaporean Citizen	Chinese	Bachelor's degree or equivalent	$30,000-$60,000	1	Employed	Not married and not living with someone	No children	No	Not very religious	None	Good	No	No	Yes	I have not provided tissue samples or genetic data to a biobank or genetic database, but I might in the future	No	TRUE	TRUE	TRUE	Don't Know	TRUE	TRUE	TRUE	TRUE	TRUE	Don't Know	Don't Know	Don't Know	FALSE	TRUE	Dont't Know	Dont't Know	Dont't Know	No	Somewhat disagree	Don't Know	FALSE	Don't Know	Neutral	Neutral	Neutral	Neutral	Neutral	Somewhat agree	Neutral
338	I have read and understood the above consent form. I certify that I am 21 years old or older and, by clicking the next button to enter the survey, I indicate my willingness to voluntarily take part in the study	Male	50-59	Singaporean Citizen	Chinese	Master's degree or equivalent	$90,000-$150,000	3	Employed	Married	Has children	Yes	Not very religious	None	Very Good	No	No	No	I have not provided tissue samples or genetic data to a biobank or genetic database, and I will not in the future.	No	TRUE	TRUE	FALSE	FALSE	Don't Know	TRUE	Don't Know	TRUE	Don't Know	Don't Know	FALSE	Don't Know	Don't Know	TRUE	23	Dont't Know	20,000 - 25,000	No	Somewhat agree	TRUE	TRUE	TRUE	Strongly disagree	Somewhat agree	Somewhat agree	Strongly disagree	Somewhat agree	Somewhat disagree	Somewhat agree
339	I have read and understood the above consent form. I certify that I am 21 years old or older and, by clicking the next button to enter the survey, I indicate my willingness to voluntarily take part in the study	Male	30-39	Singaporean Citizen	Chinese	Bachelor's degree or equivalent	$90,000-$150,000	2	Employed	Married	No children	No	Not at all religious	Buddhist	Good	No	No	No	I have not provided tissue samples or genetic data to a biobank or genetic database, but I might in the future	No	TRUE	TRUE	TRUE	FALSE	Don't Know	FALSE	TRUE	TRUE	TRUE	TRUE	Don't Know	FALSE	FALSE	TRUE	23	Cytosine	35,000 - 40,000	Yes (At School)	Neutral	Don't Know	Don't Know	Don't Know	Strongly disagree	Strongly agree	Somewhat agree	Somewhat disagree	Neutral	Somewhat agree	Strongly agree
340	I have read and understood the above consent form. I certify that I am 21 years old or older and, by clicking the next button to enter the survey, I indicate my willingness to voluntarily take part in the study	Female	30-39	Singaporean Citizen	Malay	Master's degree or equivalent	$60,000-$90,000	More than 4	Employed	Married	Has children	Yes	Somewhat religious	Christian	Good	No	Yes	Yes	I have not provided tissue samples or genetic data to a biobank or genetic database, but I might in the future	No	TRUE	TRUE	Don't Know	TRUE	TRUE	TRUE	TRUE	TRUE	Don't Know	FALSE	TRUE	Don't Know	FALSE	Don't Know	23	Guanine	35,000 - 40,000	Yes (At School)	Somewhat agree	FALSE	FALSE	Don't Know	Somewhat agree	Strongly agree	Somewhat agree	Strongly disagree	Somewhat agree	Somewhat agree	Neutral
341	I have read and understood the above consent form. I certify that I am 21 years old or older and, by clicking the next button to enter the survey, I indicate my willingness to voluntarily take part in the study	Male	40-49	Singaporean Citizen	Chinese	Master's degree or equivalent	More than $150,000	2	Employed	Married	No children	No	Not at all religious	None	Good	No	No	Yes	I have not provided tissue samples or genetic data to a biobank or genetic database, and I will not in the future.	No	TRUE	TRUE	FALSE	TRUE	FALSE	FALSE	TRUE	TRUE	TRUE	TRUE	FALSE	TRUE	FALSE	TRUE	23	Cytosine	Dont't Know	No	Somewhat agree	FALSE	FALSE	FALSE	Strongly disagree	Somewhat agree	Somewhat agree	Strongly disagree	Neutral	Somewhat disagree	Somewhat agree
342	I have read and understood the above consent form. I certify that I am 21 years old or older and, by clicking the next button to enter the survey, I indicate my willingness to voluntarily take part in the study	Female	50-59	Singaporean Citizen	Chinese	Some college	$90,000-$150,000	3	Unemployed	Married	Has children	No	Not very religious	Buddhist	Very Good	No	I Dont't Know	No	I have not provided tissue samples or genetic data to a biobank or genetic database, but I might in the future	No	TRUE	TRUE	TRUE	TRUE	TRUE	TRUE	TRUE	Don't Know	Don't Know	Don't Know	FALSE	FALSE	FALSE	TRUE	Dont't Know	Dont't Know	Dont't Know	Yes (At School)	Somewhat disagree	TRUE	FALSE	TRUE	Somewhat disagree	Somewhat agree	Somewhat agree	Somewhat disagree	Somewhat agree	Somewhat disagree	Somewhat agree
343	I have read and understood the above consent form. I certify that I am 21 years old or older and, by clicking the next button to enter the survey, I indicate my willingness to voluntarily take part in the study	Male	40-49	Singaporean Citizen	Chinese	Bachelor's degree or equivalent	$90,000-$150,000	4	Employed	Married	Has children	Yes	Not very religious	None	Good	No	No	Yes	I have provided tissue samples or genetic data to a biobank or genetic database	No	TRUE	TRUE	Don't Know	Don't Know	TRUE	TRUE	TRUE	TRUE	Don't Know	TRUE	Don't Know	Don't Know	FALSE	TRUE	Dont't Know	Dont't Know	Dont't Know	No	Neutral	FALSE	FALSE	FALSE	Strongly disagree	Somewhat agree	Somewhat agree	Neutral	Somewhat agree	Somewhat agree	Neutral
344	I have read and understood the above consent form. I certify that I am 21 years old or older and, by clicking the next button to enter the survey, I indicate my willingness to voluntarily take part in the study	Female	21-29	Singaporean Citizen	Chinese	Bachelor's degree or equivalent	$30,000-$60,000	More than 4	Other	Not married but living with someone	No children	No	Somewhat religious	Taoist	Excellent	No	No	No	I have not provided tissue samples or genetic data to a biobank or genetic database, but I might in the future	No	FALSE	TRUE	Don't Know	FALSE	FALSE	FALSE	FALSE	FALSE	Don't Know	Don't Know	FALSE	FALSE	FALSE	Don't Know	23	Dont't Know	More than 100,000	No	Somewhat disagree	TRUE	TRUE	TRUE	Strongly disagree	Somewhat agree	Somewhat agree	Somewhat disagree	Somewhat disagree	Neutral	Somewhat disagree
345	I have read and understood the above consent form. I certify that I am 21 years old or older and, by clicking the next button to enter the survey, I indicate my willingness to voluntarily take part in the study	Male	40-49	Permanent Resident (Long term resident)	Malay	Master's degree or equivalent	$90,000-$150,000	More than 4	Employed	Married	Has children	Yes	Somewhat religious	Muslim	Very Good	No	No	Yes	I have not provided tissue samples or genetic data to a biobank or genetic database, and I will not in the future.	No	TRUE	FALSE	FALSE	FALSE	TRUE	FALSE	TRUE	FALSE	TRUE	TRUE	FALSE	TRUE	FALSE	TRUE	23	Cytosine	More than 100,000	Yes (At School)	Somewhat agree	FALSE	FALSE	FALSE	Neutral	Somewhat agree	Somewhat agree	Somewhat disagree	Somewhat agree	Neutral	Somewhat disagree
346	I have read and understood the above consent form. I certify that I am 21 years old or older and, by clicking the next button to enter the survey, I indicate my willingness to voluntarily take part in the study	Male	60-69	Singaporean Citizen	Chinese	Some high school	$90,000-$150,000	4	Retired	Married	Has children	No	Somewhat religious	Muslim	Very Good	No	No	No	I have not provided tissue samples or genetic data to a biobank or genetic database, but I might in the future	No	TRUE	TRUE	TRUE	FALSE	Don't Know	Don't Know	TRUE	Don't Know	TRUE	TRUE	Don't Know	Don't Know	Don't Know	TRUE	Dont't Know	Dont't Know	Dont't Know	No	Somewhat agree	Don't Know	TRUE	FALSE	Somewhat disagree	Strongly agree	Somewhat agree	Somewhat disagree	Somewhat agree	Somewhat agree	Neutral
347	I have read and understood the above consent form. I certify that I am 21 years old or older and, by clicking the next button to enter the survey, I indicate my willingness to voluntarily take part in the study	Female	50-59	Singaporean Citizen	Chinese	Bachelor's degree or equivalent	$30,000-$60,000	More than 4	Employed	Married	Has children	No	Very religious	Christian	Very Good	No	No	No	I have not provided tissue samples or genetic data to a biobank or genetic database, and I will not in the future.	No	FALSE	TRUE	FALSE	TRUE	Don't Know	FALSE	TRUE	TRUE	Don't Know	TRUE	TRUE	FALSE	FALSE	TRUE	23	Dont't Know	Dont't Know	No	Somewhat agree	Don't Know	TRUE	TRUE	Somewhat disagree	Somewhat agree	Somewhat agree	Somewhat agree	Somewhat agree	Somewhat agree	Somewhat agree
348	I have read and understood the above consent form. I certify that I am 21 years old or older and, by clicking the next button to enter the survey, I indicate my willingness to voluntarily take part in the study	Male	40-49	Singaporean Citizen	Chinese	Bachelor's degree or equivalent	$90,000-$150,000	More than 4	Employed	Not married and not living with someone	No children	No	Not at all religious	None	Fair	Yes	No	Yes	I have not provided tissue samples or genetic data to a biobank or genetic database, but I might in the future	No	TRUE	TRUE	Don't Know	TRUE	Don't Know	FALSE	TRUE	TRUE	Don't Know	Don't Know	Don't Know	FALSE	FALSE	TRUE	28	Dont't Know	Dont't Know	No	Somewhat disagree	FALSE	FALSE	FALSE	Strongly disagree	Neutral	Neutral	Somewhat disagree	Neutral	Somewhat agree	Somewhat disagree
349	I have read and understood the above consent form. I certify that I am 21 years old or older and, by clicking the next button to enter the survey, I indicate my willingness to voluntarily take part in the study	Female	50-59	Singaporean Citizen	Chinese	Bachelor's degree or equivalent	Less than $30,000	1	Employed	Not married and not living with someone	No children	No	Not at all religious	None	Very Good	No	No	No	I have not provided tissue samples or genetic data to a biobank or genetic database, but I might in the future	No	Don't Know	TRUE	TRUE	FALSE	FALSE	Don't Know	TRUE	FALSE	FALSE	Don't Know	Don't Know	FALSE	Don't Know	Don't Know	Dont't Know	Dont't Know	Dont't Know	No	Neutral	FALSE	FALSE	FALSE	Somewhat disagree	Neutral	Somewhat agree	Somewhat disagree	Somewhat disagree	Somewhat disagree	Somewhat disagree
350	I have read and understood the above consent form. I certify that I am 21 years old or older and, by clicking the next button to enter the survey, I indicate my willingness to voluntarily take part in the study	Female	30-39	Singaporean Citizen	Other	Bachelor's degree or equivalent	$60,000-$90,000	3	Employed	Not married but living with someone	No children	No	Very religious	Muslim	Poor	No	No	No	I have not provided tissue samples or genetic data to a biobank or genetic database, but I might in the future	No	TRUE	TRUE	FALSE	TRUE	TRUE	FALSE	TRUE	TRUE	TRUE	TRUE	TRUE	TRUE	FALSE	TRUE	23	Thymine	Dont't Know	No	Somewhat agree	Don't Know	Don't Know	Don't Know	Strongly disagree	Somewhat agree	Somewhat disagree	Somewhat disagree	Somewhat agree	Strongly disagree	Somewhat agree
351	I have read and understood the above consent form. I certify that I am 21 years old or older and, by clicking the next button to enter the survey, I indicate my willingness to voluntarily take part in the study	Male	40-49	Singaporean Citizen	Chinese	Some college	$30,000-$60,000	More than 4	Employed	Married	Has children	No	Somewhat religious	Buddhist	Good	No	No	No	I have not provided tissue samples or genetic data to a biobank or genetic database, and I will not in the future.	No	Don't Know	Don't Know	Don't Know	Don't Know	TRUE	TRUE	TRUE	Don't Know	Don't Know	Don't Know	TRUE	Don't Know	Don't Know	Don't Know	Dont't Know	Dont't Know	Dont't Know	No	Neutral	Don't Know	Don't Know	Don't Know	Neutral	Neutral	Neutral	Neutral	Neutral	Neutral	Neutral
352	I have read and understood the above consent form. I certify that I am 21 years old or older and, by clicking the next button to enter the survey, I indicate my willingness to voluntarily take part in the study	Female	50-59	Singaporean Citizen	Chinese	Bachelor's degree or equivalent	More than $150,000	4	Employed	Married	Has children	Yes	Somewhat religious	Buddhist	Good	No	No	No	I have not provided tissue samples or genetic data to a biobank or genetic database, but I might in the future	No	TRUE	TRUE	FALSE	TRUE	Don't Know	FALSE	TRUE	TRUE	FALSE	Don't Know	FALSE	TRUE	FALSE	TRUE	23	Dont't Know	Dont't Know	No	Somewhat disagree	FALSE	FALSE	FALSE	Somewhat disagree	Somewhat disagree	Neutral	Strongly disagree	Neutral	Neutral	Somewhat agree
353	I have read and understood the above consent form. I certify that I am 21 years old or older and, by clicking the next button to enter the survey, I indicate my willingness to voluntarily take part in the study	Male	50-59	Singaporean Citizen	Eurasian	High school graduate	$90,000-$150,000	More than 4	Unemployed	Married	No children	No	Somewhat religious	Christian	Good	Yes	Yes	Yes	I have not provided tissue samples or genetic data to a biobank or genetic database, but I might in the future	No	TRUE	TRUE	Don't Know	TRUE	TRUE	TRUE	TRUE	FALSE	Don't Know	TRUE	FALSE	TRUE	FALSE	TRUE	23	Thymine	20,000 - 25,000	No	Neutral	TRUE	Don't Know	TRUE	Strongly disagree	Strongly agree	Neutral	Strongly agree	Strongly disagree	Somewhat agree	Strongly agree
354	I have read and understood the above consent form. I certify that I am 21 years old or older and, by clicking the next button to enter the survey, I indicate my willingness to voluntarily take part in the study	Male	30-39	Singaporean Citizen	Chinese	High school graduate	$30,000-$60,000	3	Employed	Not married and not living with someone	No children	No	Not at all religious	None	Poor	No	No	No	I have not provided tissue samples or genetic data to a biobank or genetic database, but I might in the future	No	TRUE	TRUE	Don't Know	TRUE	TRUE	TRUE	TRUE	TRUE	TRUE	TRUE	Don't Know	TRUE	Don't Know	Don't Know	Dont't Know	Dont't Know	Dont't Know	Yes (At School)	Strongly disagree	FALSE	FALSE	FALSE	Strongly disagree	Strongly agree	Strongly agree	Strongly disagree	Strongly agree	Strongly disagree	Strongly agree
355	I have read and understood the above consent form. I certify that I am 21 years old or older and, by clicking the next button to enter the survey, I indicate my willingness to voluntarily take part in the study	Male	50-59	Singaporean Citizen	Chinese	Master's degree or equivalent	More than $150,000	4	Employed	Married	Has children	Yes	Not at all religious	None	Very Good	No	No	No	I have not provided tissue samples or genetic data to a biobank or genetic database, and I will not in the future.	No	TRUE	TRUE	FALSE	FALSE	FALSE	TRUE	TRUE	TRUE	Don't Know	TRUE	Don't Know	TRUE	FALSE	TRUE	23	Thymine	20,000 - 25,000	Yes (At School)	Neutral	FALSE	FALSE	FALSE	Strongly disagree	Somewhat agree	Neutral	Neutral	Somewhat agree	Somewhat agree	Somewhat agree
356	I have read and understood the above consent form. I certify that I am 21 years old or older and, by clicking the next button to enter the survey, I indicate my willingness to voluntarily take part in the study	Female	40-49	Singaporean Citizen	Chinese	Bachelor's degree or equivalent	Less than $30,000	2	Employed	Divorced	Has children	Yes	Not very religious	Buddhist	Good	No	No	No	I have not provided tissue samples or genetic data to a biobank or genetic database, but I might in the future	No	TRUE	FALSE	FALSE	FALSE	FALSE	FALSE	FALSE	FALSE	FALSE	FALSE	FALSE	FALSE	FALSE	FALSE	Dont't Know	Dont't Know	Dont't Know	No	Neutral	Don't Know	Don't Know	Don't Know	Neutral	Neutral	Neutral	Neutral	Neutral	Neutral	Neutral
357	I have read and understood the above consent form. I certify that I am 21 years old or older and, by clicking the next button to enter the survey, I indicate my willingness to voluntarily take part in the study	Female	30-39	Permanent Resident (Long term resident)	Malay	Master's degree or equivalent	$90,000-$150,000	2	Employed	Married	Has children	Yes	Very religious	Christian	Excellent	No	No	Yes	I have provided tissue samples or genetic data to a biobank or genetic database	No	TRUE	TRUE	TRUE	TRUE	TRUE	TRUE	TRUE	TRUE	TRUE	FALSE	TRUE	TRUE	FALSE	FALSE	27	Uracil	70,000 - 75,000	Yes (At School)	Strongly agree	TRUE	FALSE	TRUE	Strongly disagree	Neutral	Somewhat agree	Somewhat disagree	Neutral	Strongly disagree	Neutral
358	I have read and understood the above consent form. I certify that I am 21 years old or older and, by clicking the next button to enter the survey, I indicate my willingness to voluntarily take part in the study	Male	21-29	Singaporean Citizen	Chinese	Bachelor's degree or equivalent	$90,000-$150,000	4	Employed	Not married but living with someone	No children	No	Not very religious	Christian	Very Good	No	No	No	I have not provided tissue samples or genetic data to a biobank or genetic database, but I might in the future	No	FALSE	TRUE	TRUE	TRUE	TRUE	TRUE	TRUE	TRUE	FALSE	TRUE	FALSE	FALSE	FALSE	FALSE	28	Cytosine	35,000 - 40,000	No	Somewhat agree	TRUE	TRUE	TRUE	Somewhat agree	Somewhat agree	Somewhat agree	Somewhat disagree	Somewhat agree	Somewhat agree	Neutral
359	I have read and understood the above consent form. I certify that I am 21 years old or older and, by clicking the next button to enter the survey, I indicate my willingness to voluntarily take part in the study	Female	40-49	Singaporean Citizen	Chinese	Some high school	$60,000-$90,000	4	Employed	Married	Has children	No	Not at all religious	None	Fair	No	No	No	I have not provided tissue samples or genetic data to a biobank or genetic database, and I will not in the future.	No	FALSE	TRUE	Don't Know	TRUE	Don't Know	TRUE	TRUE	FALSE	Don't Know	Don't Know	FALSE	FALSE	FALSE	TRUE	Dont't Know	Dont't Know	Dont't Know	No	Somewhat disagree	TRUE	TRUE	TRUE	Strongly disagree	Neutral	Neutral	Somewhat disagree	Neutral	Neutral	Somewhat agree
360	I have read and understood the above consent form. I certify that I am 21 years old or older and, by clicking the next button to enter the survey, I indicate my willingness to voluntarily take part in the study	Female	30-39	Singaporean Citizen	Chinese	Bachelor's degree or equivalent	$30,000-$60,000	4	Employed	Not married and not living with someone	No children	No	Somewhat religious	Buddhist	Fair	Yes	No	No	I have not provided tissue samples or genetic data to a biobank or genetic database, but I might in the future	No	TRUE	TRUE	Don't Know	TRUE	FALSE	TRUE	TRUE	Don't Know	TRUE	Don't Know	TRUE	TRUE	TRUE	TRUE	23	Dont't Know	35,000 - 40,000	No	Somewhat disagree	Don't Know	TRUE	Don't Know	Neutral	Neutral	Neutral	Somewhat disagree	Somewhat agree	Somewhat agree	Neutral
361	I have read and understood the above consent form. I certify that I am 21 years old or older and, by clicking the next button to enter the survey, I indicate my willingness to voluntarily take part in the study	Male	30-39	Singaporean Citizen	Chinese	Bachelor's degree or equivalent	$90,000-$150,000	3	Employed	Married	Has children	Yes	Not very religious	Hindu	Good	No	No	No	I have not provided tissue samples or genetic data to a biobank or genetic database, and I will not in the future.	No	TRUE	TRUE	Don't Know	Don't Know	Don't Know	Don't Know	Don't Know	Don't Know	Don't Know	Don't Know	TRUE	Don't Know	FALSE	Don't Know	23	Dont't Know	Dont't Know	No	Neutral	Don't Know	Don't Know	Don't Know	Neutral	Neutral	Neutral	Neutral	Neutral	Neutral	Neutral
362	I have read and understood the above consent form. I certify that I am 21 years old or older and, by clicking the next button to enter the survey, I indicate my willingness to voluntarily take part in the study	Male	40-49	Singaporean Citizen	Chinese	Some college	$60,000-$90,000	2	Employed	Not married but living with someone	No children	No	Somewhat religious	Christian	Good	Yes	No	Yes	I have not provided tissue samples or genetic data to a biobank or genetic database, but I might in the future	No	Don't Know	Don't Know	Don't Know	Don't Know	Don't Know	TRUE	FALSE	TRUE	Don't Know	Don't Know	TRUE	Don't Know	FALSE	Don't Know	Dont't Know	Dont't Know	Dont't Know	No	Neutral	FALSE	FALSE	FALSE	Strongly disagree	Neutral	Neutral	Neutral	Neutral	Neutral	Neutral
363	I have read and understood the above consent form. I certify that I am 21 years old or older and, by clicking the next button to enter the survey, I indicate my willingness to voluntarily take part in the study	Female	40-49	Singaporean Citizen	Indian	Bachelor's degree or equivalent	Less than $30,000	More than 4	Employed	Married	Has children	Yes	Very religious	Muslim	Excellent	No	No	No	I have not provided tissue samples or genetic data to a biobank or genetic database, but I might in the future	No	Don't Know	TRUE	TRUE	TRUE	Don't Know	TRUE	TRUE	TRUE	Don't Know	Don't Know	Don't Know	Don't Know	FALSE	TRUE	27	Dont't Know	Dont't Know	No	Neutral	Don't Know	FALSE	FALSE	Strongly disagree	Strongly agree	Neutral	Neutral	Neutral	Neutral	Strongly agree
364	I have read and understood the above consent form. I certify that I am 21 years old or older and, by clicking the next button to enter the survey, I indicate my willingness to voluntarily take part in the study	Male	30-39	Singaporean Citizen	Chinese	Bachelor's degree or equivalent	$90,000-$150,000	3	Employed	Married	Has children	Yes	Not very religious	Christian	Good	No	No	No	I have not provided tissue samples or genetic data to a biobank or genetic database, and I will not in the future.	No	TRUE	TRUE	TRUE	FALSE	TRUE	FALSE	TRUE	FALSE	FALSE	TRUE	FALSE	FALSE	FALSE	FALSE	27	Thymine	70,000 - 75,000	No	Neutral	TRUE	TRUE	TRUE	Strongly disagree	Neutral	Neutral	Somewhat disagree	Neutral	Somewhat agree	Somewhat agree
365	I have read and understood the above consent form. I certify that I am 21 years old or older and, by clicking the next button to enter the survey, I indicate my willingness to voluntarily take part in the study	Male	40-49	Singaporean Citizen	Chinese	Bachelor's degree or equivalent	$90,000-$150,000	3	Employed	Married	Has children	Yes	Somewhat religious	Buddhist	Good	Yes	No	No	I have not provided tissue samples or genetic data to a biobank or genetic database, but I might in the future	No	TRUE	FALSE	FALSE	TRUE	TRUE	FALSE	TRUE	FALSE	FALSE	TRUE	FALSE	TRUE	FALSE	TRUE	Dont't Know	Dont't Know	Dont't Know	No	Somewhat agree	TRUE	TRUE	TRUE	Somewhat agree	Strongly agree	Strongly agree	Somewhat agree	Somewhat agree	Neutral	Somewhat agree
366	I have read and understood the above consent form. I certify that I am 21 years old or older and, by clicking the next button to enter the survey, I indicate my willingness to voluntarily take part in the study	Male	21-29	Singaporean Citizen	Chinese	Bachelor's degree or equivalent	$60,000-$90,000	3	Employed	Not married and not living with someone	No children	No	Not at all religious	Other	Good	Yes	No	No	I have not provided tissue samples or genetic data to a biobank or genetic database, but I might in the future	No	Don't Know	TRUE	Don't Know	FALSE	FALSE	Don't Know	TRUE	TRUE	TRUE	TRUE	FALSE	TRUE	FALSE	TRUE	23	Thymine	Dont't Know	Yes (At School)	Neutral	TRUE	TRUE	Don't Know	Neutral	Somewhat agree	Neutral	Neutral	Somewhat agree	Somewhat agree	Neutral
367	I have read and understood the above consent form. I certify that I am 21 years old or older and, by clicking the next button to enter the survey, I indicate my willingness to voluntarily take part in the study	Male	50-59	Singaporean Citizen	Chinese	Bachelor's degree or equivalent	More than $150,000	2	Employed	Not married and not living with someone	No children	No	Somewhat religious	Christian	Excellent	No	No	No	I have not provided tissue samples or genetic data to a biobank or genetic database, but I might in the future	No	Don't Know	TRUE	Don't Know	Don't Know	Don't Know	Don't Know	TRUE	Don't Know	Don't Know	TRUE	Don't Know	Don't Know	Don't Know	Don't Know	Dont't Know	Dont't Know	Dont't Know	No	Strongly agree	Don't Know	Don't Know	TRUE	Strongly disagree	Strongly agree	Neutral	Neutral	Strongly agree	Somewhat disagree	Somewhat disagree
368	I have read and understood the above consent form. I certify that I am 21 years old or older and, by clicking the next button to enter the survey, I indicate my willingness to voluntarily take part in the study	Female	30-39	Singaporean Citizen	Chinese	Bachelor's degree or equivalent	Less than $30,000	4	Employed	Not married and not living with someone	No children	No	Not at all religious	None	Good	No	No	No	I have not provided tissue samples or genetic data to a biobank or genetic database, and I will not in the future.	No	Don't Know	FALSE	FALSE	FALSE	TRUE	TRUE	FALSE	TRUE	TRUE	TRUE	FALSE	TRUE	TRUE	TRUE	Dont't Know	Dont't Know	Dont't Know	No	Somewhat disagree	TRUE	TRUE	TRUE	Strongly disagree	Strongly agree	Strongly agree	Neutral	Strongly agree	Somewhat agree	Neutral
369	I have read and understood the above consent form. I certify that I am 21 years old or older and, by clicking the next button to enter the survey, I indicate my willingness to voluntarily take part in the study	Female	30-39	Singaporean Citizen	Chinese	PhD, MD, JD, or equivalent	$60,000-$90,000	2	Employed	Married	No children	No	Somewhat religious	Buddhist	Good	No	No	No	I have not provided tissue samples or genetic data to a biobank or genetic database, but I might in the future	No	TRUE	TRUE	FALSE	TRUE	Don't Know	Don't Know	TRUE	TRUE	Don't Know	Don't Know	TRUE	TRUE	FALSE	TRUE	23	Dont't Know	Dont't Know	Yes (At School)	Somewhat disagree	TRUE	Don't Know	Don't Know	Somewhat disagree	Neutral	Neutral	Strongly disagree	Somewhat disagree	Somewhat disagree	Neutral
370	I have read and understood the above consent form. I certify that I am 21 years old or older and, by clicking the next button to enter the survey, I indicate my willingness to voluntarily take part in the study	Female	21-29	Singaporean Citizen	Chinese	Some college	Less than $30,000	3	Other	Not married and not living with someone	No children	No	Not very religious	Buddhist	Good	No	No	No	I have not provided tissue samples or genetic data to a biobank or genetic database, and I will not in the future.	No	FALSE	Don't Know	FALSE	FALSE	FALSE	FALSE	FALSE	Don't Know	Don't Know	Don't Know	Don't Know	Don't Know	Don't Know	Don't Know	23	Dont't Know	Dont't Know	No	Somewhat agree	Don't Know	Don't Know	Don't Know	Neutral	Neutral	Neutral	Neutral	Neutral	Neutral	Neutral
371	I have read and understood the above consent form. I certify that I am 21 years old or older and, by clicking the next button to enter the survey, I indicate my willingness to voluntarily take part in the study	Male	21-29	Singaporean Citizen	Chinese	Some college	$90,000-$150,000	More than 4	Other	Not married but living with someone	No children	No	Not very religious	Christian	Good	No	No	Yes	I have not provided tissue samples or genetic data to a biobank or genetic database, but I might in the future	No	TRUE	TRUE	FALSE	TRUE	TRUE	FALSE	TRUE	TRUE	Don't Know	TRUE	FALSE	FALSE	Don't Know	TRUE	23	Dont't Know	Dont't Know	Yes (At School)	Neutral	FALSE	FALSE	Don't Know	Somewhat disagree	Neutral	Neutral	Neutral	Somewhat agree	Strongly agree	Somewhat agree
372	I have read and understood the above consent form. I certify that I am 21 years old or older and, by clicking the next button to enter the survey, I indicate my willingness to voluntarily take part in the study	Female	30-39	Singaporean Citizen	Chinese	Bachelor's degree or equivalent	More than $150,000	2	Employed	Married	No children	No	Not very religious	Buddhist	Good	No	No	No	I have not provided tissue samples or genetic data to a biobank or genetic database, and I will not in the future.	No	FALSE	TRUE	FALSE	TRUE	FALSE	TRUE	Don't Know	TRUE	Don't Know	Don't Know	Don't Know	Don't Know	FALSE	Don't Know	Dont't Know	Dont't Know	Dont't Know	No	Somewhat disagree	Don't Know	Don't Know	FALSE	Strongly disagree	Neutral	Neutral	Neutral	Neutral	Neutral	Neutral
373	I have read and understood the above consent form. I certify that I am 21 years old or older and, by clicking the next button to enter the survey, I indicate my willingness to voluntarily take part in the study	Female	30-39	Permanent Resident (Long term resident)	Chinese	Some college	$30,000-$60,000	3	Employed	Not married and not living with someone	No children	No	Somewhat religious	Christian	Excellent	No	No	No	I have not provided tissue samples or genetic data to a biobank or genetic database, but I might in the future	No	TRUE	TRUE	TRUE	TRUE	TRUE	TRUE	FALSE	TRUE	TRUE	TRUE	TRUE	TRUE	FALSE	FALSE	23	Dont't Know	20,000 - 25,000	Yes (At School)	Somewhat disagree	TRUE	FALSE	FALSE	Strongly disagree	Somewhat agree	Somewhat agree	Somewhat disagree	Somewhat agree	Somewhat agree	Somewhat agree
374	I have read and understood the above consent form. I certify that I am 21 years old or older and, by clicking the next button to enter the survey, I indicate my willingness to voluntarily take part in the study	Male	40-49	Singaporean Citizen	Chinese	Master's degree or equivalent	$60,000-$90,000	3	Employed	Married	Has children	Yes	Somewhat religious	Buddhist	Good	No	No	No	I have not provided tissue samples or genetic data to a biobank or genetic database, but I might in the future	No	FALSE	TRUE	FALSE	TRUE	FALSE	TRUE	TRUE	TRUE	TRUE	TRUE	FALSE	TRUE	FALSE	TRUE	23	Thymine	20,000 - 25,000	No	Somewhat agree	FALSE	FALSE	FALSE	Strongly agree	Somewhat agree	Somewhat agree	Somewhat disagree	Somewhat agree	Strongly agree	Strongly agree
375	I have read and understood the above consent form. I certify that I am 21 years old or older and, by clicking the next button to enter the survey, I indicate my willingness to voluntarily take part in the study	Male	21-29	Singaporean Citizen	Chinese	Bachelor's degree or equivalent	More than $150,000	More than 4	Employed	Not married and not living with someone	No children	No	Not very religious	Buddhist	Very Good	Yes	No	No	I have not provided tissue samples or genetic data to a biobank or genetic database, but I might in the future	No	TRUE	TRUE	FALSE	FALSE	TRUE	FALSE	FALSE	TRUE	FALSE	TRUE	TRUE	TRUE	FALSE	TRUE	23	Thymine	More than 100,000	Yes (At School)	Somewhat agree	FALSE	FALSE	FALSE	Strongly disagree	Somewhat agree	Somewhat agree	Somewhat disagree	Strongly agree	Strongly agree	Somewhat disagree
376	I have read and understood the above consent form. I certify that I am 21 years old or older and, by clicking the next button to enter the survey, I indicate my willingness to voluntarily take part in the study	Female	30-39	Permanent Resident (Long term resident)	Malay	Master's degree or equivalent	More than $150,000	4	Employed	Married	Has children	Yes	Very religious	Christian	Excellent	No	No	No	I have provided tissue samples or genetic data to a biobank or genetic database	Yes	TRUE	TRUE	TRUE	TRUE	TRUE	TRUE	TRUE	TRUE	TRUE	TRUE	TRUE	TRUE	TRUE	TRUE	27	Uracil	70,000 - 75,000	Yes (At School)	Strongly agree	TRUE	TRUE	TRUE	Strongly agree	Strongly agree	Strongly agree	Neutral	Strongly agree	Neutral	Neutral
377	I have read and understood the above consent form. I certify that I am 21 years old or older and, by clicking the next button to enter the survey, I indicate my willingness to voluntarily take part in the study	Male	40-49	Singaporean Citizen	Malay	Master's degree or equivalent	$90,000-$150,000	4	Employed	Married	Has children	Yes	Very religious	Christian	Very Good	No	No	Yes	I have not provided tissue samples or genetic data to a biobank or genetic database, but I might in the future	No	TRUE	TRUE	TRUE	FALSE	TRUE	TRUE	FALSE	TRUE	TRUE	TRUE	TRUE	TRUE	FALSE	TRUE	28	Thymine	35,000 - 40,000	Yes (At School)	Neutral	FALSE	FALSE	FALSE	Neutral	Strongly agree	Strongly agree	Strongly disagree	Somewhat agree	Neutral	Neutral
378	I have read and understood the above consent form. I certify that I am 21 years old or older and, by clicking the next button to enter the survey, I indicate my willingness to voluntarily take part in the study	Male	40-49	Singaporean Citizen	Chinese	Bachelor's degree or equivalent	$60,000-$90,000	More than 4	Employed	Married	Has children	Yes	Not very religious	Buddhist	Good	No	No	No	I have not provided tissue samples or genetic data to a biobank or genetic database, and I will not in the future.	No	FALSE	TRUE	FALSE	FALSE	FALSE	TRUE	TRUE	TRUE	TRUE	TRUE	TRUE	FALSE	FALSE	FALSE	23	Dont't Know	Dont't Know	Yes (At School)	Neutral	FALSE	FALSE	FALSE	Neutral	Neutral	Neutral	Neutral	Neutral	Somewhat agree	Neutral
379	I have read and understood the above consent form. I certify that I am 21 years old or older and, by clicking the next button to enter the survey, I indicate my willingness to voluntarily take part in the study	Female	21-29	Singaporean Citizen	Chinese	Master's degree or equivalent	$30,000-$60,000	3	Employed	Not married and not living with someone	No children	No	Not very religious	Buddhist	Very Good	No	No	No	I have not provided tissue samples or genetic data to a biobank or genetic database, and I will not in the future.	No	TRUE	TRUE	TRUE	TRUE	TRUE	TRUE	TRUE	Don't Know	TRUE	TRUE	TRUE	FALSE	Don't Know	Don't Know	23	Thymine	20,000 - 25,000	No	Neutral	Don't Know	Don't Know	FALSE	Somewhat disagree	Somewhat agree	Somewhat agree	Somewhat disagree	Neutral	Neutral	Somewhat disagree
380	I have read and understood the above consent form. I certify that I am 21 years old or older and, by clicking the next button to enter the survey, I indicate my willingness to voluntarily take part in the study	Male	21-29	Singaporean Citizen	Chinese	Some college	$30,000-$60,000	More than 4	Employed	Not married but living with someone	No children	No	Somewhat religious	Buddhist	Very Good	No	No	No	I have not provided tissue samples or genetic data to a biobank or genetic database, but I might in the future	No	FALSE	TRUE	Don't Know	Don't Know	TRUE	TRUE	TRUE	TRUE	FALSE	Don't Know	FALSE	Don't Know	FALSE	TRUE	Dont't Know	Dont't Know	Dont't Know	Yes (At School)	Neutral	FALSE	FALSE	FALSE	Somewhat disagree	Somewhat agree	Somewhat agree	Neutral	Somewhat disagree	Somewhat disagree	Somewhat disagree
381	I have read and understood the above consent form. I certify that I am 21 years old or older and, by clicking the next button to enter the survey, I indicate my willingness to voluntarily take part in the study	Female	21-29	Singaporean Citizen	Chinese	Bachelor's degree or equivalent	$60,000-$90,000	4	Employed	Not married and not living with someone	No children	No	Not very religious	Buddhist	Very Good	No	No	No	I have not provided tissue samples or genetic data to a biobank or genetic database, but I might in the future	No	TRUE	TRUE	Don't Know	TRUE	TRUE	FALSE	Don't Know	TRUE	TRUE	FALSE	TRUE	FALSE	FALSE	TRUE	24	Thymine	More than 100,000	No	Somewhat agree	FALSE	FALSE	FALSE	Strongly disagree	Strongly agree	Strongly agree	Strongly disagree	Strongly agree	Strongly disagree	Somewhat agree
382	I have read and understood the above consent form. I certify that I am 21 years old or older and, by clicking the next button to enter the survey, I indicate my willingness to voluntarily take part in the study	Male	70-79	Singaporean Citizen	Indian	Some college	$60,000-$90,000	More than 4	Employed	Married	Has children	No	Somewhat religious	Muslim	Good	No	Yes	Yes	I have not provided tissue samples or genetic data to a biobank or genetic database, but I might in the future	No	TRUE	TRUE	TRUE	Don't Know	TRUE	TRUE	TRUE	Don't Know	Don't Know	FALSE	Don't Know	FALSE	FALSE	TRUE	Dont't Know	Dont't Know	35,000 - 40,000	Yes (At School)	Neutral	FALSE	FALSE	FALSE	Strongly disagree	Neutral	Somewhat disagree	Somewhat agree	Somewhat agree	Somewhat agree	Strongly agree
383	I have read and understood the above consent form. I certify that I am 21 years old or older and, by clicking the next button to enter the survey, I indicate my willingness to voluntarily take part in the study	Female	60-69	Singaporean Citizen	Chinese	Some high school	Less than $30,000	3	Unemployed	Married	Has children	No	Not at all religious	None	Good	No	No	No	I have not provided tissue samples or genetic data to a biobank or genetic database, and I will not in the future.	No	TRUE	TRUE	Don't Know	TRUE	Don't Know	TRUE	TRUE	FALSE	Don't Know	Don't Know	TRUE	FALSE	FALSE	Don't Know	Dont't Know	Dont't Know	Dont't Know	No	Neutral	TRUE	FALSE	FALSE	Somewhat disagree	Neutral	Neutral	Somewhat disagree	Neutral	Somewhat agree	Somewhat disagree
384	I have read and understood the above consent form. I certify that I am 21 years old or older and, by clicking the next button to enter the survey, I indicate my willingness to voluntarily take part in the study	Female	50-59	Singaporean Citizen	Chinese	Bachelor's degree or equivalent	More than $150,000	More than 4	Retired	Married	Has children	No	Very religious	Christian	Good	No	I Dont't Know	No	I have not provided tissue samples or genetic data to a biobank or genetic database, and I will not in the future.	No	TRUE	TRUE	Don't Know	TRUE	TRUE	TRUE	TRUE	Don't Know	TRUE	TRUE	FALSE	TRUE	FALSE	TRUE	23	Dont't Know	Dont't Know	No	Somewhat agree	Don't Know	Don't Know	Don't Know	Strongly disagree	Neutral	Neutral	Neutral	Somewhat agree	Neutral	Somewhat agree
385	I have read and understood the above consent form. I certify that I am 21 years old or older and, by clicking the next button to enter the survey, I indicate my willingness to voluntarily take part in the study	Male	40-49	Singaporean Citizen	Chinese	High school graduate	Less than $30,000	1	Employed	Not married and not living with someone	No children	No	Not at all religious	None	Fair	No	I Dont't Know	No	I have not provided tissue samples or genetic data to a biobank or genetic database, and I will not in the future.	No	FALSE	Don't Know	TRUE	FALSE	Don't Know	TRUE	TRUE	Don't Know	Don't Know	Don't Know	Don't Know	Don't Know	FALSE	Don't Know	Dont't Know	Dont't Know	Dont't Know	No	Strongly disagree	Don't Know	FALSE	FALSE	Neutral	Neutral	Neutral	Neutral	Neutral	Neutral	Neutral
386	I have read and understood the above consent form. I certify that I am 21 years old or older and, by clicking the next button to enter the survey, I indicate my willingness to voluntarily take part in the study	Male	40-49	Singaporean Citizen	Chinese	Master's degree or equivalent	$60,000-$90,000	3	Employed	Married	No children	No	Very religious	Christian	Excellent	No	No	No	I have provided tissue samples or genetic data to a biobank or genetic database	No	FALSE	TRUE	TRUE	Don't Know	Don't Know	TRUE	TRUE	TRUE	Don't Know	TRUE	TRUE	TRUE	Don't Know	Don't Know	24	Cytosine	70,000 - 75,000	Yes (At School)	Somewhat agree	TRUE	Don't Know	TRUE	Somewhat agree	Somewhat agree	Somewhat agree	Somewhat agree	Somewhat agree	Neutral	Somewhat disagree
387	I have read and understood the above consent form. I certify that I am 21 years old or older and, by clicking the next button to enter the survey, I indicate my willingness to voluntarily take part in the study	Male	30-39	Permanent Resident (Long term resident)	Chinese	Bachelor's degree or equivalent	$90,000-$150,000	4	Employed	Not married and not living with someone	No children	No	Not very religious	Buddhist	Very Good	No	No	No	I have not provided tissue samples or genetic data to a biobank or genetic database, but I might in the future	No	TRUE	TRUE	TRUE	TRUE	TRUE	TRUE	TRUE	TRUE	TRUE	TRUE	TRUE	FALSE	FALSE	TRUE	28	Dont't Know	Dont't Know	No	Somewhat agree	TRUE	TRUE	TRUE	Somewhat disagree	Somewhat agree	Somewhat disagree	Somewhat disagree	Somewhat agree	Somewhat agree	Somewhat agree
388	I have read and understood the above consent form. I certify that I am 21 years old or older and, by clicking the next button to enter the survey, I indicate my willingness to voluntarily take part in the study	Female	30-39	Singaporean Citizen	Chinese	Bachelor's degree or equivalent	More than $150,000	2	Employed	Married	No children	No	Somewhat religious	Taoist	Very Good	No	No	No	I have not provided tissue samples or genetic data to a biobank or genetic database, but I might in the future	No	TRUE	Don't Know	FALSE	Don't Know	TRUE	FALSE	TRUE	TRUE	Don't Know	Don't Know	Don't Know	Don't Know	FALSE	TRUE	Dont't Know	Dont't Know	Dont't Know	No	Neutral	Don't Know	TRUE	FALSE	Somewhat disagree	Somewhat agree	Somewhat agree	Somewhat disagree	Neutral	Somewhat disagree	Somewhat disagree
389	I have read and understood the above consent form. I certify that I am 21 years old or older and, by clicking the next button to enter the survey, I indicate my willingness to voluntarily take part in the study	Female	21-29	Singaporean Citizen	Indian	Master's degree or equivalent	More than $150,000	3	Unemployed	Not married and not living with someone	No children	No	Somewhat religious	Hindu	Good	No	No	Yes	I have not provided tissue samples or genetic data to a biobank or genetic database, but I might in the future	No	FALSE	Don't Know	TRUE	FALSE	TRUE	FALSE	FALSE	Don't Know	Don't Know	FALSE	TRUE	TRUE	FALSE	TRUE	23	Guanine	Dont't Know	No	Neutral	TRUE	TRUE	TRUE	Somewhat disagree	Somewhat agree	Neutral	Somewhat disagree	Strongly disagree	Neutral	Somewhat disagree
390	I have read and understood the above consent form. I certify that I am 21 years old or older and, by clicking the next button to enter the survey, I indicate my willingness to voluntarily take part in the study	Male	40-49	Singaporean Citizen	Chinese	Bachelor's degree or equivalent	Less than $30,000	2	Employed	Not married and not living with someone	No children	No	Not at all religious	None	Excellent	No	No	No	I have not provided tissue samples or genetic data to a biobank or genetic database, and I will not in the future.	No	TRUE	TRUE	TRUE	FALSE	TRUE	FALSE	TRUE	TRUE	TRUE	TRUE	TRUE	TRUE	FALSE	FALSE	23	Thymine	20,000 - 25,000	No	Neutral	TRUE	TRUE	TRUE	Neutral	Somewhat agree	Neutral	Neutral	Somewhat agree	Somewhat disagree	Neutral
391	I have read and understood the above consent form. I certify that I am 21 years old or older and, by clicking the next button to enter the survey, I indicate my willingness to voluntarily take part in the study	Female	30-39	Singaporean Citizen	Chinese	Bachelor's degree or equivalent	$60,000-$90,000	3	Employed	Married	Has children	Yes	Somewhat religious	Christian	Excellent	Yes	Yes	Yes	I have provided tissue samples or genetic data to a biobank or genetic database	Yes	TRUE	TRUE	FALSE	FALSE	TRUE	TRUE	TRUE	TRUE	TRUE	TRUE	FALSE	FALSE	FALSE	TRUE	23	Guanine	More than 100,000	Yes (At University)	Somewhat agree	TRUE	TRUE	FALSE	Neutral	Somewhat agree	Somewhat agree	Neutral	Somewhat agree	Neutral	Somewhat agree
392	I have read and understood the above consent form. I certify that I am 21 years old or older and, by clicking the next button to enter the survey, I indicate my willingness to voluntarily take part in the study	Female	40-49	Singaporean Citizen	Indian	Some high school	$60,000-$90,000	3	Employed	Married	Has children	Yes	Somewhat religious	Hindu	Very Good	No	I Dont't Know	Tried but was not accepted	I have not provided tissue samples or genetic data to a biobank or genetic database, but I might in the future	No	TRUE	TRUE	Don't Know	TRUE	TRUE	TRUE	TRUE	TRUE	TRUE	Don't Know	TRUE	Don't Know	Don't Know	Don't Know	23	Dont't Know	Dont't Know	Yes (At School)	Neutral	FALSE	FALSE	FALSE	Strongly disagree	Neutral	Neutral	Neutral	Neutral	Somewhat agree	Neutral
393	I have read and understood the above consent form. I certify that I am 21 years old or older and, by clicking the next button to enter the survey, I indicate my willingness to voluntarily take part in the study	Male	30-39	Singaporean Citizen	Chinese	Bachelor's degree or equivalent	$60,000-$90,000	3	Employed	Married	No children	No	Very religious	Buddhist	Excellent	No	No	Yes	I have not provided tissue samples or genetic data to a biobank or genetic database, but I might in the future	No	TRUE	Don't Know	TRUE	Don't Know	TRUE	Don't Know	FALSE	FALSE	Don't Know	TRUE	Don't Know	FALSE	TRUE	Don't Know	Dont't Know	Dont't Know	More than 100,000	Yes (At University)	Strongly disagree	FALSE	FALSE	FALSE	Strongly agree	Neutral	Neutral	Somewhat disagree	Neutral	Neutral	Neutral
394	I have read and understood the above consent form. I certify that I am 21 years old or older and, by clicking the next button to enter the survey, I indicate my willingness to voluntarily take part in the study	Male	30-39	Permanent Resident (Long term resident)	Indian	Bachelor's degree or equivalent	$60,000-$90,000	2	Employed	Married	No children	No	Somewhat religious	Other	Good	No	No	No	I have not provided tissue samples or genetic data to a biobank or genetic database, but I might in the future	No	TRUE	TRUE	TRUE	FALSE	FALSE	FALSE	TRUE	Don't Know	FALSE	Don't Know	FALSE	TRUE	FALSE	TRUE	27	Guanine	35,000 - 40,000	No	Neutral	TRUE	TRUE	TRUE	Neutral	Neutral	Neutral	Neutral	Neutral	Neutral	Neutral
395	I have read and understood the above consent form. I certify that I am 21 years old or older and, by clicking the next button to enter the survey, I indicate my willingness to voluntarily take part in the study	Male	50-59	Singaporean Citizen	Indian	Master's degree or equivalent	$90,000-$150,000	1	Employed	Not married and not living with someone	No children	No	Not very religious	Hindu	Excellent	No	No	No	I have not provided tissue samples or genetic data to a biobank or genetic database, but I might in the future	No	FALSE	TRUE	FALSE	FALSE	TRUE	TRUE	TRUE	TRUE	TRUE	TRUE	Don't Know	FALSE	FALSE	Don't Know	23	Dont't Know	Dont't Know	No	Strongly agree	FALSE	FALSE	FALSE	Strongly disagree	Strongly agree	Strongly agree	Strongly disagree	Strongly agree	Somewhat agree	Strongly agree
396	I have read and understood the above consent form. I certify that I am 21 years old or older and, by clicking the next button to enter the survey, I indicate my willingness to voluntarily take part in the study	Male	60-69	Singaporean Citizen	Chinese	Some college	Less than $30,000	2	Unemployed	Married	No children	No	Not at all religious	Other	Fair	No	No	Yes	I have not provided tissue samples or genetic data to a biobank or genetic database, but I might in the future	No	TRUE	Don't Know	TRUE	FALSE	FALSE	TRUE	TRUE	TRUE	TRUE	TRUE	TRUE	FALSE	FALSE	FALSE	23	Thymine	20,000 - 25,000	Yes (At School)	Neutral	FALSE	TRUE	FALSE	Somewhat disagree	Somewhat agree	Somewhat disagree	Somewhat disagree	Somewhat agree	Somewhat disagree	Neutral
397	I have read and understood the above consent form. I certify that I am 21 years old or older and, by clicking the next button to enter the survey, I indicate my willingness to voluntarily take part in the study	Male	21-29	Singaporean Citizen	Mixed Race	Bachelor's degree or equivalent	$90,000-$150,000	4	Employed	Not married but living with someone	No children	No	Very religious	Other	Good	No	No	Yes	I have not provided tissue samples or genetic data to a biobank or genetic database, but I might in the future	No	Don't Know	FALSE	TRUE	FALSE	FALSE	TRUE	TRUE	TRUE	FALSE	Don't Know	TRUE	FALSE	FALSE	FALSE	27	Cytosine	Dont't Know	No	Somewhat agree	FALSE	FALSE	FALSE	Somewhat agree	Somewhat disagree	Somewhat disagree	Neutral	Neutral	Somewhat disagree	Somewhat disagree
398	I have read and understood the above consent form. I certify that I am 21 years old or older and, by clicking the next button to enter the survey, I indicate my willingness to voluntarily take part in the study	Male	21-29	Singaporean Citizen	Indian	Some college	$90,000-$150,000	More than 4	Employed	Not married and not living with someone	No children	No	Very religious	Christian	Excellent	No	I Dont't Know	Yes	I have not provided tissue samples or genetic data to a biobank or genetic database, but I might in the future	No	TRUE	TRUE	TRUE	TRUE	TRUE	Don't Know	TRUE	TRUE	TRUE	TRUE	FALSE	FALSE	FALSE	FALSE	Dont't Know	Cytosine	More than 100,000	No	Neutral	TRUE	TRUE	TRUE	Somewhat agree	Strongly agree	Somewhat agree	Strongly agree	Somewhat agree	Somewhat agree	Somewhat agree
399	I have read and understood the above consent form. I certify that I am 21 years old or older and, by clicking the next button to enter the survey, I indicate my willingness to voluntarily take part in the study	Female	50-59	Singaporean Citizen	Chinese	Bachelor's degree or equivalent	More than $150,000	3	Employed	Married	Has children	No	Somewhat religious	Christian	Good	No	No	No	I have not provided tissue samples or genetic data to a biobank or genetic database, but I might in the future	No	TRUE	TRUE	FALSE	TRUE	TRUE	TRUE	TRUE	TRUE	TRUE	TRUE	TRUE	TRUE	FALSE	TRUE	23	Cytosine	Dont't Know	Yes (At School)	Somewhat disagree	FALSE	FALSE	FALSE	Strongly disagree	Somewhat agree	Somewhat agree	Somewhat agree	Somewhat agree	Somewhat agree	Somewhat disagree
400	I have read and understood the above consent form. I certify that I am 21 years old or older and, by clicking the next button to enter the survey, I indicate my willingness to voluntarily take part in the study	Male	50-59	Singaporean Citizen	Other	High school graduate	$60,000-$90,000	3	Employed	Married	Has children	Yes	Somewhat religious	Christian	Very Good	No	No	Yes	I have not provided tissue samples or genetic data to a biobank or genetic database, but I might in the future	No	FALSE	TRUE	TRUE	FALSE	TRUE	TRUE	TRUE	TRUE	TRUE	Don't Know	FALSE	Don't Know	FALSE	Don't Know	Dont't Know	Dont't Know	Dont't Know	No	Somewhat disagree	FALSE	TRUE	TRUE	Strongly disagree	Neutral	Somewhat agree	Neutral	Somewhat agree	Neutral	Neutral
401	I have read and understood the above consent form. I certify that I am 21 years old or older and, by clicking the next button to enter the survey, I indicate my willingness to voluntarily take part in the study	Female	30-39	Singaporean Citizen	Chinese	Master's degree or equivalent	More than $150,000	2	Employed	Not married but living with someone	No children	No	Not very religious	Buddhist	Excellent	No	No	No	I have not provided tissue samples or genetic data to a biobank or genetic database, but I might in the future	No	TRUE	TRUE	TRUE	TRUE	TRUE	TRUE	TRUE	TRUE	TRUE	TRUE	TRUE	FALSE	FALSE	TRUE	23	Cytosine	More than 100,000	Yes (At University)	Strongly agree	FALSE	FALSE	TRUE	Strongly disagree	Strongly agree	Strongly agree	Strongly disagree	Strongly agree	Somewhat disagree	Somewhat agree
402	I have read and understood the above consent form. I certify that I am 21 years old or older and, by clicking the next button to enter the survey, I indicate my willingness to voluntarily take part in the study	Male	40-49	Singaporean Citizen	Chinese	Bachelor's degree or equivalent	More than $150,000	3	Employed	Married	Has children	Yes	Very religious	Buddhist	Very Good	No	Yes	No	I have provided tissue samples or genetic data to a biobank or genetic database	No	TRUE	TRUE	FALSE	TRUE	TRUE	TRUE	TRUE	TRUE	TRUE	TRUE	FALSE	TRUE	FALSE	TRUE	27	Cytosine	More than 100,000	Yes (At School)	Somewhat agree	FALSE	TRUE	TRUE	Somewhat agree	Neutral	Strongly agree	Somewhat agree	Somewhat agree	Somewhat agree	Neutral
403	I have read and understood the above consent form. I certify that I am 21 years old or older and, by clicking the next button to enter the survey, I indicate my willingness to voluntarily take part in the study	Male	40-49	Singaporean Citizen	Chinese	Some college	$90,000-$150,000	3	Employed	Married	Has children	Yes	Somewhat religious	Buddhist	Poor	No	I Dont't Know	No	I have not provided tissue samples or genetic data to a biobank or genetic database, and I will not in the future.	No	TRUE	TRUE	FALSE	FALSE	FALSE	FALSE	TRUE	TRUE	FALSE	Don't Know	Don't Know	FALSE	FALSE	TRUE	Dont't Know	Dont't Know	Dont't Know	No	Somewhat disagree	FALSE	FALSE	FALSE	Neutral	Neutral	Neutral	Neutral	Neutral	Neutral	Somewhat agree
404	I have read and understood the above consent form. I certify that I am 21 years old or older and, by clicking the next button to enter the survey, I indicate my willingness to voluntarily take part in the study	Female	40-49	Singaporean Citizen	Chinese	Some college	$90,000-$150,000	4	Employed	Not married and not living with someone	No children	No	Not at all religious	None	Good	No	No	No	I have not provided tissue samples or genetic data to a biobank or genetic database, and I will not in the future.	No	FALSE	TRUE	Don't Know	Don't Know	Don't Know	Don't Know	TRUE	FALSE	Don't Know	TRUE	TRUE	FALSE	FALSE	TRUE	Dont't Know	Dont't Know	Dont't Know	No	Strongly disagree	Don't Know	Don't Know	Don't Know	Somewhat disagree	Neutral	Neutral	Neutral	Neutral	Neutral	Somewhat disagree
405	I have read and understood the above consent form. I certify that I am 21 years old or older and, by clicking the next button to enter the survey, I indicate my willingness to voluntarily take part in the study	Male	21-29	Singaporean Citizen	Chinese	Bachelor's degree or equivalent	$30,000-$60,000	3	Employed	Not married and not living with someone	No children	No	Not at all religious	None	Very Good	No	No	No	I have not provided tissue samples or genetic data to a biobank or genetic database, but I might in the future	No	Don't Know	TRUE	FALSE	FALSE	TRUE	TRUE	TRUE	TRUE	Don't Know	TRUE	Don't Know	Don't Know	FALSE	TRUE	23	Dont't Know	Dont't Know	No	Somewhat disagree	TRUE	TRUE	TRUE	Strongly disagree	Strongly agree	Strongly agree	Strongly disagree	Strongly agree	Somewhat agree	Somewhat disagree
406	I have read and understood the above consent form. I certify that I am 21 years old or older and, by clicking the next button to enter the survey, I indicate my willingness to voluntarily take part in the study	Female	30-39	Singaporean Citizen	Chinese	Master's degree or equivalent	$60,000-$90,000	4	Employed	Not married but living with someone	No children	No	Very religious	Christian	Excellent	No	No	No	I have not provided tissue samples or genetic data to a biobank or genetic database, and I will not in the future.	No	TRUE	TRUE	FALSE	Don't Know	TRUE	TRUE	FALSE	TRUE	FALSE	TRUE	FALSE	TRUE	TRUE	FALSE	27	Cytosine	70,000 - 75,000	Yes (At School)	Somewhat agree	FALSE	TRUE	TRUE	Somewhat disagree	Strongly disagree	Somewhat agree	Somewhat agree	Neutral	Somewhat agree	Strongly agree
407	I have read and understood the above consent form. I certify that I am 21 years old or older and, by clicking the next button to enter the survey, I indicate my willingness to voluntarily take part in the study	Female	40-49	Singaporean Citizen	Chinese	Some high school	$90,000-$150,000	More than 4	Employed	Married	Has children	Yes	Somewhat religious	Buddhist	Good	No	No	No	I have not provided tissue samples or genetic data to a biobank or genetic database, but I might in the future	No	FALSE	Don't Know	Don't Know	FALSE	FALSE	Don't Know	TRUE	TRUE	Don't Know	Don't Know	Don't Know	Don't Know	Don't Know	Don't Know	Dont't Know	Dont't Know	Dont't Know	No	Neutral	Don't Know	Don't Know	Don't Know	Somewhat disagree	Neutral	Neutral	Neutral	Neutral	Somewhat agree	Somewhat agree
408	I have read and understood the above consent form. I certify that I am 21 years old or older and, by clicking the next button to enter the survey, I indicate my willingness to voluntarily take part in the study	Female	30-39	Permanent Resident (Long term resident)	Indian	Master's degree or equivalent	$60,000-$90,000	More than 4	Employed	Married	Has children	Yes	Very religious	Hindu	Very Good	No	No	Tried but was not accepted	I have not provided tissue samples or genetic data to a biobank or genetic database, but I might in the future	No	TRUE	FALSE	TRUE	TRUE	TRUE	FALSE	TRUE	TRUE	TRUE	TRUE	FALSE	TRUE	FALSE	TRUE	23	Thymine	20,000 - 25,000	Yes (At School)	Neutral	FALSE	Don't Know	FALSE	Somewhat disagree	Somewhat agree	Somewhat disagree	Strongly disagree	Somewhat disagree	Somewhat disagree	Somewhat disagree
409	I have read and understood the above consent form. I certify that I am 21 years old or older and, by clicking the next button to enter the survey, I indicate my willingness to voluntarily take part in the study	Female	21-29	Singaporean Citizen	Malay	Bachelor's degree or equivalent	$60,000-$90,000	3	Employed	Not married and not living with someone	No children	No	Not very religious	Muslim	Good	No	No	No	I have not provided tissue samples or genetic data to a biobank or genetic database, and I will not in the future.	No	TRUE	TRUE	FALSE	TRUE	TRUE	FALSE	TRUE	TRUE	Don't Know	Don't Know	FALSE	Don't Know	FALSE	Don't Know	24	Dont't Know	Dont't Know	No	Neutral	FALSE	FALSE	FALSE	Somewhat agree	Strongly agree	Neutral	Somewhat disagree	Neutral	Somewhat disagree	Somewhat agree
410	I have read and understood the above consent form. I certify that I am 21 years old or older and, by clicking the next button to enter the survey, I indicate my willingness to voluntarily take part in the study	Male	70-79	Singaporean Citizen	Chinese	Bachelor's degree or equivalent	$90,000-$150,000	4	Retired	Married	Has children	No	Somewhat religious	Buddhist	Fair	No	No	Yes	I have provided tissue samples or genetic data to a biobank or genetic database	No	TRUE	TRUE	TRUE	FALSE	TRUE	Don't Know	TRUE	Don't Know	Don't Know	TRUE	FALSE	FALSE	FALSE	TRUE	Dont't Know	Dont't Know	Dont't Know	No	Neutral	TRUE	FALSE	TRUE	Somewhat disagree	Neutral	Neutral	Somewhat disagree	Neutral	Somewhat agree	Neutral
411	I have read and understood the above consent form. I certify that I am 21 years old or older and, by clicking the next button to enter the survey, I indicate my willingness to voluntarily take part in the study	Female	30-39	Singaporean Citizen	Malay	Bachelor's degree or equivalent	Less than $30,000	1	Unemployed	Not married and not living with someone	No children	No	Somewhat religious	Muslim	Good	No	No	No	I have not provided tissue samples or genetic data to a biobank or genetic database, and I will not in the future.	No	FALSE	TRUE	Don't Know	Don't Know	Don't Know	TRUE	TRUE	TRUE	TRUE	TRUE	Don't Know	FALSE	FALSE	Don't Know	Dont't Know	Dont't Know	Dont't Know	No	Somewhat agree	FALSE	FALSE	FALSE	Strongly disagree	Somewhat agree	Neutral	Neutral	Somewhat disagree	Strongly agree	Somewhat disagree
412	I have read and understood the above consent form. I certify that I am 21 years old or older and, by clicking the next button to enter the survey, I indicate my willingness to voluntarily take part in the study	Male	40-49	Singaporean Citizen	Chinese	Bachelor's degree or equivalent	$90,000-$150,000	4	Employed	Married	Has children	Yes	Very religious	Buddhist	Good	No	No	No	I have not provided tissue samples or genetic data to a biobank or genetic database, and I will not in the future.	No	Don't Know	TRUE	TRUE	TRUE	TRUE	Don't Know	TRUE	Don't Know	FALSE	TRUE	Don't Know	Don't Know	FALSE	TRUE	23	Dont't Know	Dont't Know	No	Neutral	TRUE	FALSE	TRUE	Strongly disagree	Neutral	Neutral	Somewhat agree	Somewhat disagree	Somewhat agree	Neutral
413	I have read and understood the above consent form. I certify that I am 21 years old or older and, by clicking the next button to enter the survey, I indicate my willingness to voluntarily take part in the study	Male	30-39	Singaporean Citizen	Chinese	Some high school	$90,000-$150,000	More than 4	Employed	Married	Has children	Yes	Somewhat religious	Buddhist	Good	No	No	No	I have not provided tissue samples or genetic data to a biobank or genetic database, but I might in the future	No	Don't Know	TRUE	FALSE	FALSE	TRUE	Don't Know	Don't Know	TRUE	Don't Know	Don't Know	Don't Know	Don't Know	FALSE	Don't Know	Dont't Know	Dont't Know	Dont't Know	No	Neutral	Don't Know	FALSE	FALSE	Neutral	Neutral	Neutral	Neutral	Neutral	Neutral	Neutral
414	I have read and understood the above consent form. I certify that I am 21 years old or older and, by clicking the next button to enter the survey, I indicate my willingness to voluntarily take part in the study	Male	50-59	Singaporean Citizen	Chinese	Bachelor's degree or equivalent	More than $150,000	More than 4	Employed	Married	Has children	Yes	Somewhat religious	Christian	Good	No	No	No	I have not provided tissue samples or genetic data to a biobank or genetic database, and I will not in the future.	No	TRUE	TRUE	Don't Know	Don't Know	TRUE	TRUE	TRUE	FALSE	Don't Know	Don't Know	TRUE	Don't Know	TRUE	TRUE	Dont't Know	Dont't Know	Dont't Know	No	Strongly disagree	FALSE	TRUE	Don't Know	Neutral	Neutral	Somewhat agree	Neutral	Somewhat agree	Neutral	Somewhat disagree
415	I have read and understood the above consent form. I certify that I am 21 years old or older and, by clicking the next button to enter the survey, I indicate my willingness to voluntarily take part in the study	Female	50-59	Singaporean Citizen	Chinese	Some college	$30,000-$60,000	4	Employed	Married	Has children	No	Somewhat religious	Christian	Fair	No	No	No	I have not provided tissue samples or genetic data to a biobank or genetic database, and I will not in the future.	No	FALSE	TRUE	FALSE	FALSE	FALSE	FALSE	TRUE	TRUE	Don't Know	Don't Know	Don't Know	Don't Know	FALSE	Don't Know	Dont't Know	Dont't Know	Dont't Know	No	Somewhat agree	FALSE	FALSE	FALSE	Somewhat disagree	Somewhat agree	Neutral	Somewhat disagree	Somewhat agree	Strongly agree	Somewhat agree
416	I have read and understood the above consent form. I certify that I am 21 years old or older and, by clicking the next button to enter the survey, I indicate my willingness to voluntarily take part in the study	Female	30-39	Permanent Resident (Long term resident)	Chinese	Bachelor's degree or equivalent	$60,000-$90,000	2	Employed	Not married but living with someone	Has children	Yes	Somewhat religious	Christian	Excellent	No	Yes	No	I have not provided tissue samples or genetic data to a biobank or genetic database, and I will not in the future.	No	FALSE	TRUE	FALSE	TRUE	FALSE	FALSE	TRUE	TRUE	FALSE	TRUE	FALSE	FALSE	FALSE	TRUE	24	Dont't Know	35,000 - 40,000	Yes (At University)	Somewhat agree	TRUE	TRUE	Don't Know	Somewhat disagree	Strongly agree	Strongly agree	Somewhat disagree	Strongly agree	Somewhat agree	Somewhat agree
417	I have read and understood the above consent form. I certify that I am 21 years old or older and, by clicking the next button to enter the survey, I indicate my willingness to voluntarily take part in the study	Male	21-29	Singaporean Citizen	Chinese	Bachelor's degree or equivalent	$90,000-$150,000	4	Employed	Not married and not living with someone	No children	No	Not very religious	Christian	Excellent	No	No	Yes	I have not provided tissue samples or genetic data to a biobank or genetic database, but I might in the future	No	TRUE	TRUE	TRUE	FALSE	Don't Know	TRUE	TRUE	Don't Know	TRUE	Don't Know	Don't Know	FALSE	FALSE	TRUE	Dont't Know	Cytosine	Dont't Know	No	Strongly disagree	Don't Know	TRUE	FALSE	Strongly disagree	Somewhat agree	Strongly disagree	Strongly disagree	Neutral	Strongly disagree	Strongly disagree
418	I have read and understood the above consent form. I certify that I am 21 years old or older and, by clicking the next button to enter the survey, I indicate my willingness to voluntarily take part in the study	Female	50-59	Singaporean Citizen	Chinese	High school graduate	Less than $30,000	More than 4	Employed	Married	Has children	Yes	Somewhat religious	Buddhist	Good	No	No	No	I have not provided tissue samples or genetic data to a biobank or genetic database, but I might in the future	No	TRUE	TRUE	TRUE	TRUE	TRUE	TRUE	TRUE	TRUE	FALSE	TRUE	TRUE	FALSE	TRUE	FALSE	24	Cytosine	35,000 - 40,000	No	Neutral	FALSE	TRUE	FALSE	Neutral	Neutral	Somewhat agree	Somewhat agree	Neutral	Neutral	Neutral
419	I have read and understood the above consent form. I certify that I am 21 years old or older and, by clicking the next button to enter the survey, I indicate my willingness to voluntarily take part in the study	Male	21-29	Singaporean Citizen	Chinese	Bachelor's degree or equivalent	$60,000-$90,000	3	Employed	Married	Has children	Yes	Somewhat religious	Buddhist	Good	No	No	Yes	I have not provided tissue samples or genetic data to a biobank or genetic database, and I will not in the future.	No	Don't Know	TRUE	TRUE	FALSE	Don't Know	Don't Know	TRUE	Don't Know	Don't Know	Don't Know	TRUE	Don't Know	FALSE	Don't Know	Dont't Know	Dont't Know	Dont't Know	No	Somewhat disagree	FALSE	FALSE	FALSE	Somewhat disagree	Neutral	Neutral	Neutral	Neutral	Somewhat disagree	Neutral
420	I have read and understood the above consent form. I certify that I am 21 years old or older and, by clicking the next button to enter the survey, I indicate my willingness to voluntarily take part in the study	Male	40-49	Permanent Resident (Long term resident)	Chinese	Bachelor's degree or equivalent	$30,000-$60,000	1	Employed	Not married and not living with someone	No children	No	Not at all religious	None	Very Good	No	No	No	I have not provided tissue samples or genetic data to a biobank or genetic database, but I might in the future	No	Don't Know	TRUE	Don't Know	FALSE	Don't Know	Don't Know	Don't Know	Don't Know	Don't Know	Don't Know	Don't Know	Don't Know	Don't Know	Don't Know	23	Dont't Know	More than 100,000	No	Strongly disagree	Don't Know	Don't Know	FALSE	Neutral	Neutral	Neutral	Neutral	Neutral	Neutral	Neutral
421	I have read and understood the above consent form. I certify that I am 21 years old or older and, by clicking the next button to enter the survey, I indicate my willingness to voluntarily take part in the study	Male	21-29	Singaporean Citizen	Chinese	Some college	$60,000-$90,000	More than 4	Employed	Not married but living with someone	No children	No	Not very religious	Taoist	Good	No	No	No	I have not provided tissue samples or genetic data to a biobank or genetic database, and I will not in the future.	No	Don't Know	TRUE	Don't Know	FALSE	TRUE	FALSE	TRUE	Don't Know	TRUE	TRUE	FALSE	FALSE	FALSE	FALSE	23	Cytosine	Dont't Know	Yes (At School)	Somewhat disagree	TRUE	TRUE	TRUE	Strongly disagree	Somewhat agree	Somewhat agree	Somewhat disagree	Somewhat agree	Somewhat disagree	Somewhat disagree
422	I have read and understood the above consent form. I certify that I am 21 years old or older and, by clicking the next button to enter the survey, I indicate my willingness to voluntarily take part in the study	Male	21-29	Singaporean Citizen	Chinese	Some college	Less than $30,000	More than 4	Employed	Not married but living with someone	No children	No	Not at all religious	None	Very Good	No	No	No	I have not provided tissue samples or genetic data to a biobank or genetic database, but I might in the future	No	TRUE	TRUE	TRUE	TRUE	FALSE	TRUE	TRUE	TRUE	TRUE	FALSE	TRUE	TRUE	TRUE	FALSE	24	Cytosine	20,000 - 25,000	No	Neutral	TRUE	TRUE	FALSE	Somewhat agree	Strongly agree	Somewhat agree	Somewhat agree	Strongly agree	Strongly agree	Strongly agree
423	I have read and understood the above consent form. I certify that I am 21 years old or older and, by clicking the next button to enter the survey, I indicate my willingness to voluntarily take part in the study	Male	60-69	Singaporean Citizen	Chinese	Bachelor's degree or equivalent	$90,000-$150,000	More than 4	Employed	Married	Has children	No	Not at all religious	None	Fair	No	No	No	I have not provided tissue samples or genetic data to a biobank or genetic database, and I will not in the future.	No	TRUE	TRUE	TRUE	TRUE	TRUE	FALSE	TRUE	TRUE	TRUE	TRUE	FALSE	TRUE	FALSE	TRUE	24	Thymine	More than 100,000	No	Neutral	TRUE	TRUE	TRUE	Somewhat disagree	Strongly agree	Somewhat agree	Neutral	Strongly agree	Somewhat agree	Somewhat agree
424	I have read and understood the above consent form. I certify that I am 21 years old or older and, by clicking the next button to enter the survey, I indicate my willingness to voluntarily take part in the study	Female	21-29	Singaporean Citizen	Chinese	Master's degree or equivalent	$60,000-$90,000	4	Employed	Not married and not living with someone	No children	No	Not at all religious	None	Good	No	No	No	I have not provided tissue samples or genetic data to a biobank or genetic database, and I will not in the future.	No	TRUE	FALSE	TRUE	FALSE	FALSE	FALSE	FALSE	FALSE	FALSE	FALSE	FALSE	TRUE	FALSE	FALSE	28	Cytosine	35,000 - 40,000	Yes (At School)	Neutral	FALSE	FALSE	FALSE	Strongly disagree	Somewhat disagree	Somewhat agree	Neutral	Strongly agree	Neutral	Neutral
425	I have read and understood the above consent form. I certify that I am 21 years old or older and, by clicking the next button to enter the survey, I indicate my willingness to voluntarily take part in the study	Male	30-39	Singaporean Citizen	Chinese	Bachelor's degree or equivalent	Less than $30,000	3	Employed	Married	No children	No	Somewhat religious	Buddhist	Good	Yes	No	Yes	I have not provided tissue samples or genetic data to a biobank or genetic database, and I will not in the future.	Yes	TRUE	TRUE	FALSE	TRUE	TRUE	TRUE	TRUE	FALSE	TRUE	FALSE	TRUE	TRUE	FALSE	TRUE	24	Guanine	20,000 - 25,000	Yes (At School)	Somewhat agree	TRUE	TRUE	TRUE	Somewhat agree	Somewhat agree	Somewhat agree	Strongly agree	Somewhat agree	Somewhat agree	Somewhat agree
426	I have read and understood the above consent form. I certify that I am 21 years old or older and, by clicking the next button to enter the survey, I indicate my willingness to voluntarily take part in the study	Male	40-49	Permanent Resident (Long term resident)	Other	Some college	Less than $30,000	3	Unemployed	Married	Has children	Yes	Somewhat religious	Christian	Good	No	No	No	I have not provided tissue samples or genetic data to a biobank or genetic database, but I might in the future	No	Don't Know	TRUE	FALSE	Don't Know	TRUE	TRUE	TRUE	Don't Know	TRUE	Don't Know	TRUE	Don't Know	FALSE	Don't Know	Dont't Know	Cytosine	20,000 - 25,000	No	Neutral	Don't Know	FALSE	FALSE	Neutral	Neutral	Neutral	Neutral	Somewhat agree	Neutral	Somewhat agree
427	I have read and understood the above consent form. I certify that I am 21 years old or older and, by clicking the next button to enter the survey, I indicate my willingness to voluntarily take part in the study	Male	50-59	Singaporean Citizen	Chinese	Some college	$60,000-$90,000	3	Employed	Married	Has children	No	Somewhat religious	Buddhist	Very Good	No	No	No	I have not provided tissue samples or genetic data to a biobank or genetic database, but I might in the future	No	TRUE	Don't Know	Don't Know	TRUE	TRUE	FALSE	TRUE	TRUE	TRUE	FALSE	TRUE	FALSE	FALSE	TRUE	23	Guanine	More than 100,000	No	Somewhat agree	FALSE	FALSE	FALSE	Somewhat agree	Strongly agree	Somewhat agree	Strongly disagree	Strongly agree	Somewhat agree	Somewhat agree
428	I have read and understood the above consent form. I certify that I am 21 years old or older and, by clicking the next button to enter the survey, I indicate my willingness to voluntarily take part in the study	Male	40-49	Permanent Resident (Long term resident)	Chinese	Bachelor's degree or equivalent	$60,000-$90,000	4	Employed	Married	Has children	Yes	Somewhat religious	Buddhist	Fair	No	No	No	I have not provided tissue samples or genetic data to a biobank or genetic database, but I might in the future	No	TRUE	TRUE	TRUE	Don't Know	TRUE	FALSE	TRUE	Don't Know	TRUE	TRUE	TRUE	TRUE	Don't Know	TRUE	Dont't Know	Dont't Know	Dont't Know	No	Neutral	FALSE	FALSE	FALSE	Strongly disagree	Somewhat agree	Neutral	Somewhat disagree	Neutral	Somewhat agree	Somewhat agree
429	I have read and understood the above consent form. I certify that I am 21 years old or older and, by clicking the next button to enter the survey, I indicate my willingness to voluntarily take part in the study	Male	30-39	Singaporean Citizen	Malay	Master's degree or equivalent	More than $150,000	More than 4	Employed	Married	Has children	Yes	Very religious	Muslim	Very Good	No	No	Yes	I have not provided tissue samples or genetic data to a biobank or genetic database, but I might in the future	No	TRUE	TRUE	FALSE	FALSE	FALSE	TRUE	FALSE	TRUE	TRUE	TRUE	TRUE	FALSE	Don't Know	TRUE	23	Cytosine	70,000 - 75,000	Yes (At School)	Somewhat agree	FALSE	FALSE	TRUE	Somewhat agree	Somewhat agree	Somewhat agree	Somewhat agree	Somewhat agree	Somewhat disagree	Somewhat agree
430	I have read and understood the above consent form. I certify that I am 21 years old or older and, by clicking the next button to enter the survey, I indicate my willingness to voluntarily take part in the study	Female	40-49	Singaporean Citizen	Malay	Some college	$60,000-$90,000	3	Employed	Not married but living with someone	No children	No	Somewhat religious	Muslim	Fair	No	No	No	I have not provided tissue samples or genetic data to a biobank or genetic database, and I will not in the future.	No	TRUE	TRUE	TRUE	FALSE	FALSE	TRUE	TRUE	TRUE	FALSE	TRUE	FALSE	FALSE	FALSE	FALSE	Dont't Know	Dont't Know	More than 100,000	Yes (At School)	Somewhat agree	FALSE	FALSE	TRUE	Strongly disagree	Neutral	Somewhat disagree	Strongly agree	Somewhat disagree	Neutral	Strongly disagree
431	I have read and understood the above consent form. I certify that I am 21 years old or older and, by clicking the next button to enter the survey, I indicate my willingness to voluntarily take part in the study	Male	40-49	Singaporean Citizen	Chinese	Some high school	Less than $30,000	2	Unemployed	Not married but living with someone	No children	No	Very religious	Buddhist	Fair	No	No	No	I have not provided tissue samples or genetic data to a biobank or genetic database, but I might in the future	No	Don't Know	TRUE	TRUE	Don't Know	Don't Know	TRUE	TRUE	Don't Know	Don't Know	Don't Know	TRUE	Don't Know	Don't Know	Don't Know	Dont't Know	Dont't Know	20,000 - 25,000	No	Strongly agree	Don't Know	TRUE	TRUE	Strongly agree	Strongly agree	Strongly agree	Neutral	Strongly agree	Strongly agree	Strongly agree
432	I have read and understood the above consent form. I certify that I am 21 years old or older and, by clicking the next button to enter the survey, I indicate my willingness to voluntarily take part in the study	Female	40-49	Singaporean Citizen	Chinese	Bachelor's degree or equivalent	$90,000-$150,000	3	Employed	Not married but living with someone	Has children	Yes	Not at all religious	None	Good	No	I Dont't Know	No	I have not provided tissue samples or genetic data to a biobank or genetic database, but I might in the future	No	FALSE	TRUE	Don't Know	TRUE	FALSE	TRUE	TRUE	TRUE	TRUE	TRUE	FALSE	FALSE	FALSE	TRUE	28	Cytosine	More than 100,000	No	Somewhat disagree	TRUE	TRUE	Don't Know	Strongly disagree	Strongly agree	Somewhat agree	Strongly disagree	Somewhat agree	Somewhat disagree	Somewhat disagree
433	I have read and understood the above consent form. I certify that I am 21 years old or older and, by clicking the next button to enter the survey, I indicate my willingness to voluntarily take part in the study	Female	40-49	Singaporean Citizen	Indian	Some college	$90,000-$150,000	4	Employed	Married	Has children	Yes	Somewhat religious	Muslim	Excellent	No	No	No	I have not provided tissue samples or genetic data to a biobank or genetic database, and I will not in the future.	No	TRUE	TRUE	TRUE	TRUE	TRUE	TRUE	TRUE	TRUE	TRUE	TRUE	TRUE	TRUE	FALSE	TRUE	28	Dont't Know	Dont't Know	Yes (At School)	Strongly agree	FALSE	FALSE	FALSE	Strongly disagree	Neutral	Somewhat disagree	Neutral	Neutral	Strongly disagree	Somewhat disagree
434	I have read and understood the above consent form. I certify that I am 21 years old or older and, by clicking the next button to enter the survey, I indicate my willingness to voluntarily take part in the study	Male	21-29	Singaporean Citizen	Chinese	Master's degree or equivalent	$90,000-$150,000	2	Employed	Married	No children	No	Not at all religious	Christian	Very Good	No	No	No	I have not provided tissue samples or genetic data to a biobank or genetic database, but I might in the future	No	TRUE	TRUE	FALSE	FALSE	Don't Know	TRUE	TRUE	TRUE	Don't Know	Don't Know	FALSE	FALSE	FALSE	Don't Know	23	Dont't Know	More than 100,000	Yes (At School)	Somewhat agree	FALSE	FALSE	FALSE	Somewhat disagree	Somewhat agree	Neutral	Somewhat disagree	Somewhat disagree	Somewhat agree	Somewhat disagree
435	I have read and understood the above consent form. I certify that I am 21 years old or older and, by clicking the next button to enter the survey, I indicate my willingness to voluntarily take part in the study	Male	30-39	Permanent Resident (Long term resident)	Chinese	Some high school	Less than $30,000	2	Employed	Not married but living with someone	No children	No	Somewhat religious	Buddhist	Good	Yes	No	No	I have not provided tissue samples or genetic data to a biobank or genetic database, but I might in the future	No	FALSE	FALSE	FALSE	TRUE	TRUE	TRUE	TRUE	TRUE	TRUE	TRUE	TRUE	TRUE	FALSE	FALSE	23	Dont't Know	20,000 - 25,000	Yes (At School)	Somewhat agree	TRUE	TRUE	TRUE	Neutral	Somewhat agree	Somewhat agree	Somewhat agree	Neutral	Somewhat agree	Somewhat agree
436	I have read and understood the above consent form. I certify that I am 21 years old or older and, by clicking the next button to enter the survey, I indicate my willingness to voluntarily take part in the study	Female	30-39	Singaporean Citizen	Chinese	High school graduate	$60,000-$90,000	4	Employed	Married	Has children	Yes	Somewhat religious	Buddhist	Fair	No	No	No	I have not provided tissue samples or genetic data to a biobank or genetic database, and I will not in the future.	No	FALSE	TRUE	Don't Know	TRUE	FALSE	FALSE	TRUE	TRUE	FALSE	FALSE	TRUE	FALSE	FALSE	Don't Know	Dont't Know	Dont't Know	Dont't Know	No	Neutral	FALSE	FALSE	TRUE	Somewhat disagree	Somewhat agree	Somewhat disagree	Neutral	Neutral	Neutral	Somewhat agree
437	I have read and understood the above consent form. I certify that I am 21 years old or older and, by clicking the next button to enter the survey, I indicate my willingness to voluntarily take part in the study	Male	40-49	Singaporean Citizen	Chinese	Some high school	Less than $30,000	2	Employed	Not married and not living with someone	No children	No	Somewhat religious	Buddhist	Fair	No	No	No	I have not provided tissue samples or genetic data to a biobank or genetic database, but I might in the future	No	FALSE	FALSE	FALSE	FALSE	TRUE	TRUE	TRUE	TRUE	Don't Know	Don't Know	Don't Know	FALSE	TRUE	FALSE	23	Dont't Know	20,000 - 25,000	No	Strongly disagree	TRUE	FALSE	TRUE	Strongly disagree	Somewhat agree	Somewhat disagree	Somewhat agree	Somewhat agree	Strongly agree	Somewhat agree
438	I have read and understood the above consent form. I certify that I am 21 years old or older and, by clicking the next button to enter the survey, I indicate my willingness to voluntarily take part in the study	Male	30-39	Singaporean Citizen	Chinese	Bachelor's degree or equivalent	$60,000-$90,000	4	Employed	Married	No children	No	Not very religious	Buddhist	Good	No	No	No	I have not provided tissue samples or genetic data to a biobank or genetic database, but I might in the future	No	TRUE	TRUE	Don't Know	TRUE	TRUE	TRUE	Don't Know	TRUE	TRUE	TRUE	TRUE	Don't Know	FALSE	TRUE	Dont't Know	Dont't Know	More than 100,000	No	Neutral	FALSE	FALSE	FALSE	Somewhat disagree	Somewhat agree	Neutral	Somewhat disagree	Somewhat agree	Neutral	Somewhat agree
439	I have read and understood the above consent form. I certify that I am 21 years old or older and, by clicking the next button to enter the survey, I indicate my willingness to voluntarily take part in the study	Male	40-49	Singaporean Citizen	Chinese	Bachelor's degree or equivalent	$90,000-$150,000	More than 4	Employed	Married	Has children	Yes	Somewhat religious	Christian	Very Good	No	No	No	I have not provided tissue samples or genetic data to a biobank or genetic database, but I might in the future	No	FALSE	FALSE	TRUE	FALSE	FALSE	TRUE	TRUE	FALSE	FALSE	TRUE	FALSE	TRUE	FALSE	FALSE	23	Thymine	More than 100,000	No	Neutral	FALSE	FALSE	FALSE	Neutral	Somewhat disagree	Somewhat agree	Neutral	Neutral	Somewhat disagree	Somewhat disagree
440	I have read and understood the above consent form. I certify that I am 21 years old or older and, by clicking the next button to enter the survey, I indicate my willingness to voluntarily take part in the study	Male	40-49	Singaporean Citizen	Chinese	Bachelor's degree or equivalent	$90,000-$150,000	3	Employed	Not married but living with someone	No children	No	Not very religious	Buddhist	Fair	No	No	No	I have not provided tissue samples or genetic data to a biobank or genetic database, but I might in the future	No	TRUE	TRUE	FALSE	FALSE	TRUE	FALSE	TRUE	TRUE	TRUE	TRUE	FALSE	TRUE	FALSE	TRUE	23	Dont't Know	Dont't Know	Yes (At School)	Somewhat disagree	TRUE	FALSE	FALSE	Somewhat disagree	Somewhat agree	Neutral	Somewhat disagree	Somewhat agree	Somewhat disagree	Somewhat agree
441	I have read and understood the above consent form. I certify that I am 21 years old or older and, by clicking the next button to enter the survey, I indicate my willingness to voluntarily take part in the study	Male	50-59	Singaporean Citizen	Malay	High school graduate	$90,000-$150,000	More than 4	Employed	Married	Has children	No	Very religious	Muslim	Good	No	No	No	I have not provided tissue samples or genetic data to a biobank or genetic database, and I will not in the future.	No	Don't Know	TRUE	FALSE	FALSE	Don't Know	Don't Know	FALSE	FALSE	FALSE	Don't Know	FALSE	FALSE	FALSE	Don't Know	Dont't Know	Dont't Know	Dont't Know	No	Strongly disagree	FALSE	FALSE	FALSE	Strongly disagree	Neutral	Neutral	Strongly agree	Somewhat disagree	Strongly agree	Somewhat disagree
442	I have read and understood the above consent form. I certify that I am 21 years old or older and, by clicking the next button to enter the survey, I indicate my willingness to voluntarily take part in the study	Male	40-49	Singaporean Citizen	Chinese	Bachelor's degree or equivalent	$30,000-$60,000	4	Employed	Not married and not living with someone	No children	No	Somewhat religious	Christian	Good	No	No	No	I have not provided tissue samples or genetic data to a biobank or genetic database, and I will not in the future.	No	TRUE	TRUE	TRUE	Don't Know	TRUE	Don't Know	TRUE	TRUE	Don't Know	Don't Know	Don't Know	Don't Know	FALSE	Don't Know	Dont't Know	Dont't Know	Dont't Know	No	Somewhat disagree	Don't Know	Don't Know	Don't Know	Strongly disagree	Somewhat agree	Neutral	Neutral	Neutral	Somewhat agree	Somewhat agree
443	I have read and understood the above consent form. I certify that I am 21 years old or older and, by clicking the next button to enter the survey, I indicate my willingness to voluntarily take part in the study	Male	50-59	Singaporean Citizen	Chinese	Master's degree or equivalent	$60,000-$90,000	2	Employed	Not married and not living with someone	No children	No	Somewhat religious	Buddhist	Fair	No	No	Yes	I have not provided tissue samples or genetic data to a biobank or genetic database, but I might in the future	No	TRUE	Don't Know	Don't Know	FALSE	Don't Know	TRUE	TRUE	TRUE	FALSE	TRUE	Don't Know	Don't Know	FALSE	Don't Know	Dont't Know	Dont't Know	Dont't Know	No	Neutral	Don't Know	TRUE	Don't Know	Neutral	Somewhat agree	Somewhat disagree	Neutral	Somewhat agree	Somewhat agree	Somewhat disagree
444	I have read and understood the above consent form. I certify that I am 21 years old or older and, by clicking the next button to enter the survey, I indicate my willingness to voluntarily take part in the study	Male	50-59	Singaporean Citizen	Chinese	High school graduate	$90,000-$150,000	More than 4	Employed	Married	Has children	No	Not at all religious	Buddhist	Very Good	No	Yes	No	I have not provided tissue samples or genetic data to a biobank or genetic database, but I might in the future	No	TRUE	TRUE	Don't Know	FALSE	Don't Know	TRUE	TRUE	TRUE	TRUE	TRUE	FALSE	TRUE	TRUE	TRUE	Dont't Know	Thymine	More than 100,000	No	Somewhat disagree	TRUE	TRUE	TRUE	Strongly disagree	Strongly agree	Strongly disagree	Neutral	Neutral	Strongly disagree	Somewhat disagree
445	I have read and understood the above consent form. I certify that I am 21 years old or older and, by clicking the next button to enter the survey, I indicate my willingness to voluntarily take part in the study	Male	30-39	Permanent Resident (Long term resident)	Chinese	Master's degree or equivalent	$90,000-$150,000	More than 4	Employed	Married	Has children	Yes	Very religious	Muslim	Very Good	No	Yes	No	I have not provided tissue samples or genetic data to a biobank or genetic database, but I might in the future	Yes	TRUE	Don't Know	Don't Know	TRUE	TRUE	TRUE	TRUE	TRUE	TRUE	TRUE	FALSE	TRUE	FALSE	Don't Know	23	Thymine	Dont't Know	Yes (At University)	Strongly disagree	FALSE	FALSE	Don't Know	Somewhat agree	Strongly agree	Somewhat agree	Somewhat disagree	Strongly agree	Neutral	Somewhat agree
446	I have read and understood the above consent form. I certify that I am 21 years old or older and, by clicking the next button to enter the survey, I indicate my willingness to voluntarily take part in the study	Male	30-39	Singaporean Citizen	Chinese	Some college	$60,000-$90,000	3	Employed	Divorced	Has children	Yes	Not very religious	Christian	Good	No	No	No	I have not provided tissue samples or genetic data to a biobank or genetic database, but I might in the future	No	TRUE	Don't Know	TRUE	TRUE	TRUE	Don't Know	TRUE	Don't Know	Don't Know	Don't Know	Don't Know	Don't Know	Don't Know	Don't Know	Dont't Know	Dont't Know	Dont't Know	No	Strongly disagree	Don't Know	Don't Know	Don't Know	Somewhat agree	Somewhat agree	Somewhat agree	Somewhat agree	Somewhat agree	Somewhat agree	Somewhat agree
447	I have read and understood the above consent form. I certify that I am 21 years old or older and, by clicking the next button to enter the survey, I indicate my willingness to voluntarily take part in the study	Male	40-49	Singaporean Citizen	Eurasian	Some college	$90,000-$150,000	3	Employed	Married	Has children	Yes	Somewhat religious	Muslim	Very Good	No	No	No	I have not provided tissue samples or genetic data to a biobank or genetic database, and I will not in the future.	No	TRUE	TRUE	TRUE	FALSE	TRUE	TRUE	TRUE	TRUE	FALSE	TRUE	TRUE	FALSE	FALSE	TRUE	27	Uracil	More than 100,000	No	Somewhat agree	TRUE	TRUE	TRUE	Somewhat agree	Strongly agree	Strongly agree	Somewhat disagree	Neutral	Somewhat agree	Somewhat disagree
448	I have read and understood the above consent form. I certify that I am 21 years old or older and, by clicking the next button to enter the survey, I indicate my willingness to voluntarily take part in the study	Male	30-39	Singaporean Citizen	Chinese	Bachelor's degree or equivalent	$90,000-$150,000	4	Employed	Married	Has children	Yes	Somewhat religious	Taoist	Fair	No	Yes	No	I have not provided tissue samples or genetic data to a biobank or genetic database, but I might in the future	No	TRUE	TRUE	FALSE	TRUE	TRUE	FALSE	TRUE	TRUE	TRUE	TRUE	Don't Know	TRUE	FALSE	TRUE	27	Thymine	Dont't Know	No	Somewhat agree	FALSE	FALSE	FALSE	Strongly disagree	Somewhat agree	Neutral	Neutral	Somewhat agree	Somewhat agree	Somewhat agree
449	I have read and understood the above consent form. I certify that I am 21 years old or older and, by clicking the next button to enter the survey, I indicate my willingness to voluntarily take part in the study	Male	50-59	Singaporean Citizen	Chinese	High school graduate	$60,000-$90,000	3	Employed	Married	Has children	Yes	Somewhat religious	Buddhist	Good	No	No	No	I have not provided tissue samples or genetic data to a biobank or genetic database, and I will not in the future.	No	TRUE	TRUE	FALSE	FALSE	TRUE	TRUE	FALSE	TRUE	TRUE	Don't Know	FALSE	Don't Know	FALSE	Don't Know	Dont't Know	Guanine	Dont't Know	No	Strongly disagree	FALSE	FALSE	FALSE	Strongly disagree	Somewhat agree	Somewhat agree	Neutral	Somewhat agree	Somewhat disagree	Somewhat disagree
450	I have read and understood the above consent form. I certify that I am 21 years old or older and, by clicking the next button to enter the survey, I indicate my willingness to voluntarily take part in the study	Female	21-29	Singaporean Citizen	Chinese	Bachelor's degree or equivalent	$60,000-$90,000	1	Employed	Not married but living with someone	No children	No	Somewhat religious	Christian	Good	Yes	I Dont't Know	Yes	I have not provided tissue samples or genetic data to a biobank or genetic database, but I might in the future	No	FALSE	FALSE	Don't Know	Don't Know	Don't Know	Don't Know	FALSE	FALSE	FALSE	FALSE	TRUE	TRUE	FALSE	Don't Know	27	Thymine	70,000 - 75,000	No	Somewhat disagree	FALSE	FALSE	TRUE	Somewhat disagree	Strongly disagree	Somewhat disagree	Neutral	Somewhat disagree	Somewhat disagree	Somewhat disagree
451	I have read and understood the above consent form. I certify that I am 21 years old or older and, by clicking the next button to enter the survey, I indicate my willingness to voluntarily take part in the study	Male	50-59	Singaporean Citizen	Chinese	Bachelor's degree or equivalent	$90,000-$150,000	2	Employed	Not married but living with someone	No children	No	Not very religious	Christian	Very Good	No	No	No	I have not provided tissue samples or genetic data to a biobank or genetic database, but I might in the future	No	TRUE	TRUE	TRUE	TRUE	Don't Know	FALSE	TRUE	TRUE	TRUE	TRUE	FALSE	FALSE	FALSE	TRUE	Dont't Know	Dont't Know	More than 100,000	No	Somewhat disagree	TRUE	FALSE	TRUE	Neutral	Somewhat agree	Somewhat agree	Somewhat disagree	Strongly agree	Neutral	Neutral
[truncated: 109 more rows]
[truncated: 76 more columns]
